# Supplementary material for: (μ-5-Carboxy­benzene-1,3-dicarboxyl­ato-κ2 O 1:O 3)bis­[bis­(2,2′-bipyridine-κ2 N,N′)copper(II)] 5-carboxy­benzene-1,3-dicarboxyl­ate 2,2′-bipyridine solvate trideca­hydrate
Source: Acta Crystallogr Sect E Struct Rep Online. 2008 Jan 23;64(Pt 2):m384–5. doi: 10.1107/S1600536808001852 (PMC2960318; doi:10.1107/S1600536808001852)
Supplement: Supplementary file 1 [file e-64-0m384-sup1.cif]

##############################################################################
###                                                                        ###
###        Electronic paper (Acta Crystallographica Section E)             ###
###                                                                        ###
##############################################################################
#                                                                            #
# This CIF contains the data in a paper accepted for publication in Acta     #
# Crystallographica Section E. It conforms to the requirements of Notes      #
# for Authors for Section E, and has been peer reviewed under the auspices   #
# of the IUCr Commission on Journals.                                        #
#                                                                            #
# Full details of the Crystallographic Information File format               #
# are given in the paper "The Crystallographic Information File (CIF):       #
# a New Standard Archive File for Crystallography" by S. R. Hall, F. H.      #
# Allen and I. D. Brown [Acta Cryst. (1991), A47, 655-685].                  #
#                                                                            #
# The current version of the core CIF dictionary is obtainable from          #
# ftp://ftp.iucr.org/pub/cif_core.dic. The current version number is 2.1.    #
#                                                                            #
# Software is freely available for graphical display of the structure(s) in  #
# this CIF.  For information consult the CIF home page http://www.iucr.org/  #
# cif/home.html                                                              #
#                                                                            #
##############################################################################
                                             
data_I
_audit_creation_method     SHELXL-97
_chemical_name_systematic
;
(\m-5-Carboxybenzene-1,3-dicarboxylato-\k^2^O^1^:O^3^)bis[bis(2,2'-bipyridine-
\k^2^<i>N</i>,<i>N</i>')copper(II)] 5-carboxybenzene-1,3-dicarboxylate
2,2'-bipyridine solvate tridecahydrate
;
_chemical_name_common     ?
_chemical_formula_moiety
                       'C49 H36 Cu2 N8 O6 2+ , C9 H4 O6 2- , C10 H8 N2 , 13H2 O'
_chemical_formula_sum     'C68 H74 Cu2 N10 O25'
_chemical_formula_iupac
                 '[Cu2 (C9 H4 O6) (C10 H8 N2)4] (C9 H4 O6) , C10 H8 N2 , 13H2 O'
_chemical_formula_weight     1558.45
_chemical_melting_point     ?
_symmetry_cell_setting     monoclinic
_symmetry_space_group_name_H-M     'P 21'
_symmetry_space_group_name_Hall     'P 2yb'
loop_
    _symmetry_equiv_pos_as_xyz
    'x, y, z'
    '-x, y+1/2, -z'
_cell_length_a     14.4638(2)
_cell_length_b     19.7448(2)
_cell_length_c     25.0638(3)
_cell_angle_alpha     90.00
_cell_angle_beta     99.2051(14)
_cell_angle_gamma     90.00
_cell_volume     7065.66(15)
_cell_formula_units_Z     4
_cell_measurement_reflns_used     32974
_cell_measurement_theta_min     2.64
_cell_measurement_theta_max     32.01
_cell_measurement_temperature     120(2)
_exptl_crystal_description     prism
_exptl_crystal_colour     blue
_exptl_crystal_size_max     0.3
_exptl_crystal_size_mid     0.3
_exptl_crystal_size_min     0.25
_exptl_crystal_density_diffrn     1.465
_exptl_crystal_density_meas     ?
_exptl_crystal_density_method     'not measured'
_exptl_crystal_F_000     3240
_exptl_absorpt_coefficient_mu     0.690
_exptl_absorpt_correction_type     multi-scan
_exptl_absorpt_process_details     '(CrysAlis RED; Oxford Diffraction, 2006)'
_exptl_absorpt_correction_T_min     0.823
_exptl_absorpt_correction_T_max     0.840
_exptl_special_details
;
Absorption correction (full details): CrysAlis RED (Oxford Diffraction, 2006)
Version 1.171.31.7 (release 18-10-2006 CrysAlis171 .NET)
(compiled Oct 18 2006,16:28:17). Empirical absorption correction using
spherical harmonics, implemented in SCALE3 ABSPACK scaling algorithm.
;
_diffrn_ambient_temperature     293(2)
_diffrn_radiation_type     MoK\a
_diffrn_radiation_wavelength     0.71073
_diffrn_radiation_source     'Enhance (Mo) X-ray Source'
_diffrn_radiation_monochromator     'graphite'
_diffrn_measurement_device_type     'Oxford Diffraction Xcalibur2+ CCD'
_diffrn_measurement_method     'rotation method \w'
_diffrn_detector_area_resol_mean     8.3611
_diffrn_reflns_number     41227
_diffrn_reflns_av_R_equivalents     0.0160
_diffrn_reflns_av_sigmaI/netI     0.0294
_diffrn_reflns_theta_min     2.65
_diffrn_reflns_theta_max     25.05
_diffrn_reflns_theta_full     25.05
_diffrn_measured_fraction_theta_max     0.993
_diffrn_measured_fraction_theta_full     0.993
_diffrn_reflns_limit_h_min     -17
_diffrn_reflns_limit_h_max     13
_diffrn_reflns_limit_k_min     -22
_diffrn_reflns_limit_k_max     23
_diffrn_reflns_limit_l_min     -29
_diffrn_reflns_limit_l_max     29
_diffrn_standards_number     0
_diffrn_standards_interval_count     .
_diffrn_standards_interval_time     .
_diffrn_standards_decay_%     ?
_refine_special_details
;
 Refinement of F^2^ against ALL reflections.  The weighted R-factor wR and
 goodness of fit S are based on F^2^, conventional R-factors R are based
 on F, with F set to zero for negative F^2^. The threshold expression of
 F^2^ > 2\s(F^2^) is used only for calculating R-factors(gt) etc. and is
 not relevant to the choice of reflections for refinement.  R-factors based
 on F^2^ are statistically about twice as large as those based on F, and R-
 factors based on ALL data will be even larger.
;
_reflns_number_total     23598
_reflns_number_gt     21012
_reflns_threshold_expression     I>2\s(I)
_refine_ls_structure_factor_coef     Fsqd
_refine_ls_matrix_type     full
_refine_ls_R_factor_all     0.0419
_refine_ls_R_factor_gt     0.0343
_refine_ls_wR_factor_gt     0.0813
_refine_ls_wR_factor_ref     0.0855
_refine_ls_goodness_of_fit_ref     0.987
_refine_ls_restrained_S_all     0.990
_refine_ls_number_reflns     23591
_refine_ls_number_parameters     2053
_refine_ls_number_restraints     62
_refine_ls_hydrogen_treatment     mixed
_refine_ls_weighting_scheme     calc
_refine_ls_weighting_details
              'calc w=1/[\s^2^(Fo^2^)+(0.0475P)^2^+5P] where P=(Fo^2^+2Fc^2^)/3'
_atom_sites_solution_hydrogens     geom
_atom_sites_solution_primary     direct
_atom_sites_solution_secondary     difmap
_refine_ls_shift/su_max     0.000
_refine_ls_shift/su_mean     0.000
_refine_diff_density_max     0.809
_refine_diff_density_min     -0.622
_refine_ls_extinction_method     none
_refine_ls_extinction_coef     ?
_refine_ls_abs_structure_details     'Flack (1983), 10782 Friedel pairs'
_refine_ls_abs_structure_Flack     0.105(6)
loop_
    _atom_type_symbol
    _atom_type_description
    _atom_type_scat_dispersion_real
    _atom_type_scat_dispersion_imag
    _atom_type_scat_source
    'C' 'C' 0.0033 0.0016
                         'International Tables Vol C Tables 4.2.6.8 and 6.1.1.4'
    'H' 'H' 0.0000 0.0000
                         'International Tables Vol C Tables 4.2.6.8 and 6.1.1.4'
    'N' 'N' 0.0061 0.0033
                         'International Tables Vol C Tables 4.2.6.8 and 6.1.1.4'
    'O' 'O' 0.0106 0.0060
                         'International Tables Vol C Tables 4.2.6.8 and 6.1.1.4'
    'Cu' 'Cu' 0.3201 1.2651
                         'International Tables Vol C Tables 4.2.6.8 and 6.1.1.4'
_computing_data_collection     'CrysAlis CCD (Oxford Diffraction, 2006)'
_computing_cell_refinement     'CrysAlis RED (Oxford Diffraction, 2006)'
_computing_data_reduction     'CrysAlis RED (Oxford Diffraction, 2006)'
_computing_structure_solution     'SHELXS97 (Sheldrick, 2008)'
_computing_structure_refinement     'SHELXL97 (Sheldrick, 2008)'
_computing_molecular_graphics     'DIAMOND (Brandenburg, 2006)'
_computing_publication_material     'SHELXL97 (Sheldrick, 2008)'
loop_
    _atom_site_type_symbol
    _atom_site_label
    _atom_site_fract_x
    _atom_site_fract_y
    _atom_site_fract_z
    _atom_site_U_iso_or_equiv
    _atom_site_adp_type
    _atom_site_calc_flag
    _atom_site_refinement_flags
    _atom_site_occupancy
    _atom_site_disorder_assembly
    _atom_site_disorder_group
    Cu Cu1 0.31137(2) 0.177710(17) 0.498235(14) 0.01341(8) Uani d . 1 . .
    Cu Cu2 0.18062(2) 0.700682(18) 0.498203(14) 0.01502(9) Uani d . 1 . .
    Cu Cu3 0.17641(2) 0.189610(17) -0.009072(14) 0.01460(9) Uani d . 1 . .
    Cu Cu4 0.32895(2) 0.712859(19) 0.021961(15) 0.01744(9) Uani d . 1 . .
    O O1 0.33861(14) 0.26860(11) 0.46507(8) 0.0160(5) Uani d . 1 . .
    O O2 0.26838(15) 0.30763(11) 0.53194(9) 0.0191(5) Uani d . 1 . .
    O O3 0.21388(15) 0.61479(11) 0.46425(8) 0.0165(5) Uani d . 1 . .
    O O4 0.14569(15) 0.55112(11) 0.52073(9) 0.0203(5) Uani d . 1 . .
    O O5 0.33234(18) 0.52434(12) 0.31428(10) 0.0289(6) Uani d D 1 . .
    H H5W 0.357(3) 0.535(2) 0.2860(12) 0.043 Uiso d D 1 . .
    O O6 0.34549(17) 0.41255(12) 0.30032(9) 0.0268(5) Uani d D 1 . .
    O O7 0.15079(15) 0.28225(11) 0.01932(9) 0.0189(5) Uani d . 1 . .
    O O8 0.22196(15) 0.32671(11) -0.04501(9) 0.0212(5) Uani d . 1 . .
    O O9 0.29559(15) 0.62361(11) 0.05025(9) 0.0197(5) Uani d . 1 . .
    O O10 0.36466(16) 0.56616(12) -0.00937(9) 0.0234(5) Uani d . 1 . .
    O O11 0.1500(2) 0.39334(13) 0.18856(11) 0.0408(7) Uani d D 1 . .
    H H11V 0.138(3) 0.395(2) 0.2209(10) 0.061 Uiso d D 1 . .
    O O12 0.1995(2) 0.49851(14) 0.20408(10) 0.0433(7) Uani d . 1 . .
    O O13 0.48939(16) 0.27095(12) 0.25271(10) 0.0275(5) Uani d D 1 . .
    O O14 0.55947(15) 0.17417(11) 0.23701(9) 0.0236(5) Uani d . 1 . .
    O O15 0.81789(16) 0.48517(12) 0.26154(9) 0.0266(5) Uani d . 1 . .
    O O16 0.66177(16) 0.48743(11) 0.23960(10) 0.0263(5) Uani d . 1 . .
    O O17 0.98334(17) 0.26919(13) 0.25050(11) 0.0338(6) Uani d . 1 . .
    O O18 0.90396(16) 0.17284(12) 0.24242(9) 0.0261(5) Uani d D 1 . .
    H H18V 0.957(2) 0.152(2) 0.2449(19) 0.053(14) Uiso d D 1 . .
    O O19 -0.01066(18) 1.02929(14) 0.25877(13) 0.0455(7) Uani d . 1 . .
    O O20 0.05922(16) 1.12236(12) 0.23636(10) 0.0282(5) Uani d . 1 . .
    O O21 0.48534(18) 1.02573(13) 0.26211(12) 0.0389(6) Uani d . 1 . .
    O O22 0.40450(18) 1.12089(13) 0.24599(11) 0.0336(6) Uani d D 1 . .
    H H22V 0.459(2) 1.134(3) 0.240(2) 0.069(17) Uiso d D 1 . .
    O O23 0.1576(2) 0.81674(15) 0.29295(15) 0.0640(10) Uani d . 1 . .
    O O24 0.3095(2) 0.81320(16) 0.28853(19) 0.0825(13) Uani d D 1 . .
    H H96W 0.363(3) 0.812(4) 0.2307(14) 0.124 Uiso d D 1 . .
    N N1 0.19855(17) 0.16962(14) 0.44222(10) 0.0162(6) Uani d . 1 . .
    N N2 0.22886(18) 0.12282(13) 0.54098(10) 0.0153(6) Uani d . 1 . .
    N N3 0.42266(17) 0.18089(13) 0.55566(9) 0.0145(5) Uani d . 1 . .
    N N4 0.40706(17) 0.11554(13) 0.46193(10) 0.0134(5) Uani d . 1 . .
    N N5 0.27994(19) 0.76810(14) 0.47087(11) 0.0211(6) Uani d . 1 . .
    N N6 0.28802(18) 0.69145(15) 0.55868(10) 0.0214(6) Uani d . 1 . .
    N N7 0.07151(17) 0.71179(14) 0.44082(9) 0.0148(5) Uani d . 1 . .
    N N8 0.09715(17) 0.75529(13) 0.54096(10) 0.0136(5) Uani d . 1 . .
    N N9 0.29242(17) 0.18288(14) 0.04450(10) 0.0177(6) Uani d . 1 . .
    N N10 0.25432(18) 0.13091(13) -0.05250(10) 0.0164(6) Uani d . 1 . .
    N N11 0.06172(17) 0.18895(14) -0.06423(10) 0.0161(5) Uani d . 1 . .
    N N12 0.08538(18) 0.12943(13) 0.03232(10) 0.0150(6) Uani d . 1 . .
    N N13 0.24614(19) 0.78209(14) 0.06155(12) 0.0224(6) Uani d . 1 . .
    N N14 0.21206(18) 0.71632(15) -0.03157(10) 0.0222(6) Uani d . 1 . .
    N N15 0.40951(18) 0.76683(14) -0.02380(10) 0.0164(6) Uani d . 1 . .
    N N16 0.44576(17) 0.71712(14) 0.07413(10) 0.0166(6) Uani d . 1 . .
    N N17 0.7504(2) 0.41281(17) 0.06410(11) 0.0314(7) Uani d . 1 . .
    N N18 0.7371(2) 0.49218(16) -0.06644(11) 0.0285(7) Uani d . 1 . .
    N N19 0.7651(2) 0.48036(14) 0.55385(11) 0.0244(6) Uani d . 1 . .
    N N20 0.7330(2) 0.39145(15) 0.42675(11) 0.0263(7) Uani d . 1 . .
    C C1 0.28239(19) 0.38173(15) 0.45829(12) 0.0139(6) Uani d . 1 . .
    C C2 0.2410(2) 0.43563(15) 0.48184(12) 0.0142(6) Uani d . 1 . .
    H H2 0.2232 0.4302 0.5156 0.017 Uiso calc R 1 . .
    C C3 0.22635(19) 0.49735(15) 0.45522(12) 0.0135(6) Uani d . 1 . .
    C C4 0.2508(2) 0.50419(15) 0.40398(12) 0.0153(6) Uani d . 1 . .
    H H4 0.2398 0.5450 0.3856 0.018 Uiso calc R 1 . .
    C C5 0.2916(2) 0.45069(15) 0.37996(12) 0.0159(6) Uani d . 1 . .
    C C6 0.30695(19) 0.38950(15) 0.40747(12) 0.0156(6) Uani d . 1 . .
    H H6 0.3339 0.3535 0.3916 0.019 Uiso calc R 1 . .
    C C7 0.2982(2) 0.31530(16) 0.48793(12) 0.0137(6) Uani d . 1 . .
    C C8 0.1907(2) 0.55794(17) 0.48279(12) 0.0148(7) Uani d . 1 . .
    C C9 0.3247(2) 0.46001(16) 0.32702(12) 0.0197(7) Uani d . 1 . .
    C C10 0.1911(2) 0.19425(16) 0.39166(12) 0.0183(7) Uani d . 1 . .
    H H10 0.2419 0.2169 0.3815 0.022 Uiso calc R 1 . .
    C C11 0.1105(2) 0.18690(17) 0.35450(13) 0.0245(7) Uani d . 1 . .
    H H11 0.1074 0.2034 0.3195 0.029 Uiso calc R 1 . .
    C C12 0.0343(2) 0.15459(18) 0.37027(14) 0.0250(8) Uani d . 1 . .
    H H12 -0.0211 0.1498 0.3460 0.030 Uiso calc R 1 . .
    C C13 0.0409(2) 0.12944(17) 0.42230(13) 0.0220(7) Uani d . 1 . .
    H H13 -0.0098 0.1078 0.4336 0.026 Uiso calc R 1 . .
    C C14 0.1252(2) 0.13729(15) 0.45743(12) 0.0149(7) Uani d . 1 . .
    C C15 0.1420(2) 0.11020(16) 0.51299(13) 0.0165(7) Uani d . 1 . .
    C C16 0.0764(2) 0.07340(17) 0.53608(14) 0.0220(7) Uani d . 1 . .
    H H16 0.0171 0.0652 0.5167 0.026 Uiso calc R 1 . .
    C C17 0.1004(2) 0.04914(18) 0.58816(14) 0.0260(8) Uani d . 1 . .
    H H17 0.0571 0.0247 0.6041 0.031 Uiso calc R 1 . .
    C C18 0.1883(2) 0.06134(17) 0.61621(13) 0.0242(7) Uani d . 1 . .
    H H18 0.2053 0.0452 0.6513 0.029 Uiso calc R 1 . .
    C C19 0.2521(2) 0.09849(16) 0.59123(13) 0.0186(7) Uani d . 1 . .
    H H19 0.3120 0.1064 0.6100 0.022 Uiso calc R 1 . .
    C C20 0.4272(2) 0.21637(16) 0.60201(12) 0.0182(7) Uani d . 1 . .
    H H20 0.3739 0.2390 0.6088 0.022 Uiso calc R 1 . .
    C C21 0.5071(2) 0.22035(17) 0.63955(13) 0.0215(7) Uani d . 1 . .
    H H21 0.5078 0.2450 0.6712 0.026 Uiso calc R 1 . .
    C C22 0.5866(2) 0.18704(18) 0.62942(12) 0.0224(7) Uani d . 1 . .
    H H22 0.6419 0.1895 0.6541 0.027 Uiso calc R 1 . .
    C C23 0.5831(2) 0.15025(17) 0.58247(12) 0.0186(7) Uani d . 1 . .
    H H23 0.6362 0.1278 0.5750 0.022 Uiso calc R 1 . .
    C C24 0.4995(2) 0.14680(16) 0.54614(12) 0.0144(6) Uani d . 1 . .
    C C25 0.4881(2) 0.10732(15) 0.49526(13) 0.0138(7) Uani d . 1 . .
    C C26 0.5565(2) 0.06204(17) 0.48350(14) 0.0194(7) Uani d . 1 . .
    H H26 0.6127 0.0570 0.5070 0.023 Uiso calc R 1 . .
    C C27 0.5387(2) 0.02481(17) 0.43599(13) 0.0218(7) Uani d . 1 . .
    H H27 0.5829 -0.0058 0.4273 0.026 Uiso calc R 1 . .
    C C28 0.4554(2) 0.03353(17) 0.40192(13) 0.0216(7) Uani d . 1 . .
    H H28 0.4421 0.0090 0.3699 0.026 Uiso calc R 1 . .
    C C29 0.3915(2) 0.07969(17) 0.41623(13) 0.0189(7) Uani d . 1 . .
    H H29 0.3352 0.0860 0.3930 0.023 Uiso calc R 1 . .
    C C30 0.2724(3) 0.80565(17) 0.42646(16) 0.0289(8) Uani d . 1 . .
    H H30 0.2159 0.8054 0.4027 0.035 Uiso calc R 1 . .
    C C31 0.3464(3) 0.84595(19) 0.41382(18) 0.0395(10) Uani d . 1 . .
    H H31 0.3393 0.8721 0.3826 0.047 Uiso calc R 1 . .
    C C32 0.4287(3) 0.8452(2) 0.44894(19) 0.0413(11) Uani d . 1 . .
    H H32 0.4788 0.8711 0.4415 0.050 Uiso calc R 1 . .
    C C33 0.4387(3) 0.80710(18) 0.49486(18) 0.0351(10) Uani d . 1 . .
    H H33 0.4951 0.8067 0.5186 0.042 Uiso calc R 1 . .
    C C34 0.3628(2) 0.76860(17) 0.50557(15) 0.0245(8) Uani d . 1 . .
    C C35 0.3669(2) 0.72547(17) 0.55386(14) 0.0234(8) Uani d . 1 . .
    C C36 0.4469(2) 0.7193(2) 0.59260(15) 0.0310(9) Uani d . 1 . .
    H H36 0.5011 0.7432 0.5892 0.037 Uiso calc R 1 . .
    C C37 0.4445(3) 0.6771(2) 0.63621(15) 0.0374(10) Uani d . 1 . .
    H H37 0.4977 0.6717 0.6622 0.045 Uiso calc R 1 . .
    C C38 0.3641(3) 0.6430(2) 0.64131(15) 0.0363(9) Uani d . 1 . .
    H H38 0.3614 0.6152 0.6710 0.044 Uiso calc R 1 . .
    C C39 0.2868(2) 0.65089(18) 0.60137(13) 0.0250(8) Uani d . 1 . .
    H H39 0.2322 0.6272 0.6043 0.030 Uiso calc R 1 . .
    C C40 0.0657(2) 0.68812(17) 0.39047(12) 0.0200(7) Uani d . 1 . .
    H H40 0.1173 0.6662 0.3806 0.024 Uiso calc R 1 . .
    C C41 -0.0141(2) 0.69505(18) 0.35280(12) 0.0239(7) Uani d . 1 . .
    H H41 -0.0162 0.6781 0.3180 0.029 Uiso calc R 1 . .
    C C42 -0.0912(2) 0.72764(17) 0.36742(13) 0.0222(7) Uani d . 1 . .
    H H42 -0.1461 0.7324 0.3427 0.027 Uiso calc R 1 . .
    C C43 -0.0856(2) 0.75303(16) 0.41935(13) 0.0184(7) Uani d . 1 . .
    H H43 -0.1365 0.7750 0.4300 0.022 Uiso calc R 1 . .
    C C44 -0.0027(2) 0.74520(16) 0.45529(12) 0.0144(6) Uani d . 1 . .
    C C45 0.0126(2) 0.77124(15) 0.51142(12) 0.0135(6) Uani d . 1 . .
    C C46 -0.0515(2) 0.81177(16) 0.53207(13) 0.0162(7) Uani d . 1 . .
    H H46 -0.1088 0.8223 0.5113 0.019 Uiso calc R 1 . .
    C C47 -0.0283(2) 0.83638(17) 0.58449(13) 0.0210(7) Uani d . 1 . .
    H H47 -0.0705 0.8631 0.5994 0.025 Uiso calc R 1 . .
    C C48 0.0578(2) 0.82089(17) 0.61413(13) 0.0196(7) Uani d . 1 . .
    H H48 0.0752 0.8377 0.6490 0.023 Uiso calc R 1 . .
    C C49 0.1176(2) 0.77982(16) 0.59080(12) 0.0181(7) Uani d . 1 . .
    H H49 0.1752 0.7687 0.6111 0.022 Uiso calc R 1 . .
    C C51 0.2132(2) 0.39246(15) 0.03421(12) 0.0155(6) Uani d . 1 . .
    C C52 0.2586(2) 0.44886(15) 0.01607(12) 0.0155(6) Uani d . 1 . .
    H H52 0.2758 0.4484 -0.0181 0.019 Uiso calc R 1 . .
    C C53 0.27799(19) 0.50543(15) 0.04904(12) 0.0146(6) Uani d . 1 . .
    C C54 0.2547(2) 0.50496(15) 0.10099(12) 0.0157(6) Uani d . 1 . .
    H H54 0.2684 0.5424 0.1234 0.019 Uiso calc R 1 . .
    C C55 0.2111(2) 0.44889(16) 0.11945(12) 0.0166(6) Uani d . 1 . .
    C C56 0.1904(2) 0.39272(16) 0.08594(12) 0.0169(6) Uani d . 1 . .
    H H56 0.1612 0.3552 0.0983 0.020 Uiso calc R 1 . .
    C C57 0.1935(2) 0.33025(17) -0.00082(13) 0.0161(7) Uani d . 1 . .
    C C58 0.3175(2) 0.56947(17) 0.02816(13) 0.0177(7) Uani d . 1 . .
    C C59 0.1858(2) 0.44967(16) 0.17488(13) 0.0203(7) Uani d . 1 . .
    C C60 0.3033(2) 0.20850(17) 0.09471(12) 0.0192(7) Uani d . 1 . .
    H H60 0.2542 0.2325 0.1056 0.023 Uiso calc R 1 . .
    C C61 0.3850(2) 0.20020(18) 0.13051(13) 0.0249(7) Uani d . 1 . .
    H H61 0.3907 0.2178 0.1653 0.030 Uiso calc R 1 . .
    C C62 0.4587(2) 0.16523(18) 0.11405(14) 0.0256(8) Uani d . 1 . .
    H H62 0.5150 0.1600 0.1374 0.031 Uiso calc R 1 . .
    C C63 0.4475(2) 0.13816(18) 0.06249(14) 0.0233(8) Uani d . 1 . .
    H H63 0.4960 0.1142 0.0509 0.028 Uiso calc R 1 . .
    C C64 0.3629(2) 0.14723(16) 0.02837(13) 0.0159(7) Uani d . 1 . .
    C C65 0.3415(2) 0.11790(16) -0.02593(13) 0.0166(7) Uani d . 1 . .
    C C66 0.4039(2) 0.07867(17) -0.04936(13) 0.0217(7) Uani d . 1 . .
    H H66 0.4638 0.0702 -0.0307 0.026 Uiso calc R 1 . .
    C C67 0.3768(3) 0.05244(18) -0.10018(14) 0.0278(8) Uani d . 1 . .
    H H67 0.4179 0.0260 -0.1162 0.033 Uiso calc R 1 . .
    C C68 0.2875(2) 0.06586(18) -0.12723(13) 0.0264(8) Uani d . 1 . .
    H H68 0.2678 0.0489 -0.1618 0.032 Uiso calc R 1 . .
    C C69 0.2284(2) 0.10487(16) -0.10186(13) 0.0195(7) Uani d . 1 . .
    H H69 0.1681 0.1134 -0.1198 0.023 Uiso calc R 1 . .
    C C70 0.0536(2) 0.22199(17) -0.11147(13) 0.0200(7) Uani d . 1 . .
    H H70 0.1035 0.2485 -0.1184 0.024 Uiso calc R 1 . .
    C C71 -0.0253(2) 0.21824(18) -0.15004(13) 0.0230(7) Uani d . 1 . .
    H H71 -0.0283 0.2408 -0.1829 0.028 Uiso calc R 1 . .
    C C72 -0.1001(2) 0.18010(18) -0.13877(12) 0.0219(7) Uani d . 1 . .
    H H72 -0.1546 0.1769 -0.1640 0.026 Uiso calc R 1 . .
    C C73 -0.0933(2) 0.14699(17) -0.08997(13) 0.0205(7) Uani d . 1 . .
    H H73 -0.1435 0.1219 -0.0817 0.025 Uiso calc R 1 . .
    C C74 -0.0111(2) 0.15145(16) -0.05340(12) 0.0154(7) Uani d . 1 . .
    C C75 0.0042(2) 0.11586(17) -0.00025(13) 0.0155(7) Uani d . 1 . .
    C C76 -0.0607(2) 0.07034(18) 0.01542(14) 0.0219(8) Uani d . 1 . .
    H H76 -0.1169 0.0615 -0.0072 0.026 Uiso calc R 1 . .
    C C77 -0.0399(2) 0.03881(19) 0.06496(14) 0.0266(8) Uani d . 1 . .
    H H77 -0.0816 0.0077 0.0757 0.032 Uiso calc R 1 . .
    C C78 0.0428(2) 0.05361(18) 0.09859(13) 0.0237(7) Uani d . 1 . .
    H H78 0.0573 0.0333 0.1324 0.028 Uiso calc R 1 . .
    C C79 0.1035(2) 0.09946(17) 0.08082(12) 0.0189(7) Uani d . 1 . .
    H H79 0.1591 0.1099 0.1034 0.023 Uiso calc R 1 . .
    C C80 0.2676(3) 0.81166(17) 0.10991(14) 0.0268(8) Uani d . 1 . .
    H H80 0.3270 0.8047 0.1296 0.032 Uiso calc R 1 . .
    C C81 0.2059(3) 0.8519(2) 0.13192(18) 0.0407(10) Uani d . 1 . .
    H H81 0.2232 0.8717 0.1657 0.049 Uiso calc R 1 . .
    C C82 0.1182(3) 0.8621(2) 0.10295(18) 0.0431(11) Uani d . 1 . .
    H H82 0.0750 0.8888 0.1172 0.052 Uiso calc R 1 . .
    C C83 0.0942(3) 0.8329(2) 0.05288(18) 0.0384(10) Uani d . 1 . .
    H H83 0.0352 0.8397 0.0327 0.046 Uiso calc R 1 . .
    C C84 0.1605(2) 0.79250(18) 0.03275(15) 0.0262(8) Uani d . 1 . .
    C C85 0.1430(2) 0.75727(19) -0.01989(15) 0.0273(9) Uani d . 1 . .
    C C86 0.0596(3) 0.7634(2) -0.05619(16) 0.0386(10) Uani d . 1 . .
    H H86 0.0118 0.7914 -0.0482 0.046 Uiso calc R 1 . .
    C C87 0.0489(3) 0.7277(3) -0.10390(18) 0.0518(14) Uani d . 1 . .
    H H87 -0.0057 0.7323 -0.1289 0.062 Uiso calc R 1 . .
    C C88 0.1194(3) 0.6849(2) -0.11476(15) 0.0450(12) Uani d . 1 . .
    H H88 0.1124 0.6596 -0.1464 0.054 Uiso calc R 1 . .
    C C89 0.2004(3) 0.6809(2) -0.07726(14) 0.0338(9) Uani d . 1 . .
    H H89 0.2484 0.6525 -0.0842 0.041 Uiso calc R 1 . .
    C C90 0.3852(2) 0.79141(17) -0.07358(13) 0.0197(7) Uani d . 1 . .
    H H90 0.3260 0.7812 -0.0922 0.024 Uiso calc R 1 . .
    C C91 0.4435(2) 0.83120(18) -0.09883(13) 0.0239(8) Uani d . 1 . .
    H H91 0.4241 0.8470 -0.1338 0.029 Uiso calc R 1 . .
    C C92 0.5317(2) 0.84730(18) -0.07097(13) 0.0223(7) Uani d . 1 . .
    H H92 0.5723 0.8746 -0.0866 0.027 Uiso calc R 1 . .
    C C93 0.5575(2) 0.82168(17) -0.01930(13) 0.0174(7) Uani d . 1 . .
    H H93 0.6164 0.8313 0.0000 0.021 Uiso calc R 1 . .
    C C94 0.4959(2) 0.78182(16) 0.00354(13) 0.0170(7) Uani d . 1 . .
    C C95 0.5169(2) 0.75253(16) 0.05826(12) 0.0154(7) Uani d . 1 . .
    C C96 0.6020(2) 0.75975(17) 0.09243(13) 0.0184(7) Uani d . 1 . .
    H H96 0.6504 0.7843 0.0813 0.022 Uiso calc R 1 . .
    C C97 0.6140(2) 0.73017(18) 0.14300(13) 0.0239(8) Uani d . 1 . .
    H H97 0.6709 0.7342 0.1660 0.029 Uiso calc R 1 . .
    C C98 0.5412(2) 0.69455(18) 0.15920(12) 0.0245(7) Uani d . 1 . .
    H H98 0.5477 0.6750 0.1934 0.029 Uiso calc R 1 . .
    C C99 0.4581(2) 0.68863(18) 0.12335(12) 0.0220(7) Uani d . 1 . .
    H H99 0.4092 0.6640 0.1338 0.026 Uiso calc R 1 . .
    C C101 0.6516(2) 0.27466(16) 0.24506(12) 0.0181(7) Uani d . 1 . .
    C C102 0.6532(2) 0.34534(16) 0.24653(12) 0.0176(7) Uani d . 1 . .
    H H102 0.5976 0.3690 0.2466 0.021 Uiso calc R 1 . .
    C C103 0.7364(2) 0.38087(17) 0.24787(11) 0.0184(7) Uani d . 1 . .
    C C104 0.8185(2) 0.34460(16) 0.24774(12) 0.0194(7) Uani d . 1 . .
    H H104 0.8747 0.3678 0.2488 0.023 Uiso calc R 1 . .
    C C105 0.8185(2) 0.27361(16) 0.24606(12) 0.0180(6) Uani d . 1 . .
    C C106 0.7344(2) 0.23852(17) 0.24439(11) 0.0189(7) Uani d . 1 . .
    H H106 0.7335 0.1915 0.2428 0.023 Uiso calc R 1 . .
    C C107 0.5593(2) 0.23822(16) 0.24485(12) 0.0200(7) Uani d . 1 . .
    C C108 0.7384(2) 0.45697(17) 0.24959(12) 0.0213(7) Uani d . 1 . .
    C C109 0.9096(2) 0.23831(16) 0.24654(12) 0.0206(7) Uani d . 1 . .
    C C111 0.1526(2) 1.02452(17) 0.25587(13) 0.0241(7) Uani d . 1 . .
    C C112 0.2361(2) 1.05803(17) 0.25242(12) 0.0217(7) Uani d . 1 . .
    H H112 0.2357 1.1043 0.2456 0.026 Uiso calc R 1 . .
    C C113 0.3201(2) 1.02259(17) 0.25911(13) 0.0250(7) Uani d . 1 . .
    C C114 0.3199(3) 0.95301(17) 0.26913(14) 0.0289(8) Uani d . 1 . .
    H H114 0.3759 0.9290 0.2733 0.035 Uiso calc R 1 . .
    C C115 0.2363(3) 0.91900(18) 0.27289(16) 0.0356(9) Uani d . 1 . .
    C C116 0.1534(3) 0.95499(18) 0.26585(15) 0.0329(9) Uani d . 1 . .
    H H116 0.0975 0.9326 0.2678 0.039 Uiso calc R 1 . .
    C C117 0.0606(2) 1.06102(18) 0.24976(13) 0.0263(8) Uani d . 1 . .
    C C118 0.4105(2) 1.05721(18) 0.25579(13) 0.0246(8) Uani d . 1 . .
    C C119 0.2339(3) 0.8434(2) 0.2850(2) 0.0547(13) Uani d . 1 . .
    C C121 0.8128(3) 0.4034(2) 0.10910(15) 0.0397(10) Uani d . 1 . .
    H H121 0.7936 0.3795 0.1373 0.048 Uiso calc R 1 . .
    C C122 0.9034(3) 0.4269(2) 0.11615(15) 0.0369(9) Uani d . 1 . .
    H H122 0.9442 0.4192 0.1482 0.044 Uiso calc R 1 . .
    C C123 0.9320(3) 0.4624(2) 0.07414(16) 0.0323(9) Uani d . 1 . .
    H H123 0.9927 0.4792 0.0774 0.039 Uiso calc R 1 . .
    C C124 0.8693(2) 0.47241(18) 0.02750(15) 0.0272(8) Uani d . 1 . .
    H H124 0.8874 0.4957 -0.0014 0.033 Uiso calc R 1 . .
    C C125 0.7792(2) 0.44778(17) 0.02378(13) 0.0224(7) Uani d . 1 . .
    C C126 0.7083(2) 0.45810(17) -0.02582(13) 0.0213(7) Uani d . 1 . .
    C C127 0.6175(3) 0.43349(18) -0.02908(15) 0.0283(8) Uani d . 1 . .
    H H127 0.5988 0.4112 0.0001 0.034 Uiso calc R 1 . .
    C C128 0.5554(3) 0.4428(2) -0.07660(16) 0.0353(9) Uani d . 1 . .
    H H128 0.4942 0.4268 -0.0798 0.042 Uiso calc R 1 . .
    C C129 0.5851(3) 0.4758(2) -0.11905(16) 0.0369(9) Uani d . 1 . .
    H H129 0.5455 0.4817 -0.1518 0.044 Uiso calc R 1 . .
    C C130 0.6759(3) 0.5001(2) -0.11146(14) 0.0342(9) Uani d . 1 . .
    H H130 0.6954 0.5237 -0.1398 0.041 Uiso calc R 1 . .
    C C131 0.8305(3) 0.48761(17) 0.59765(15) 0.0297(8) Uani d . 1 . .
    H H131 0.8148 0.5119 0.6267 0.036 Uiso calc R 1 . .
    C C132 0.9202(3) 0.46121(18) 0.60242(16) 0.0334(9) Uani d . 1 . .
    H H132 0.9630 0.4671 0.6339 0.040 Uiso calc R 1 . .
    C C133 0.9440(3) 0.42613(19) 0.55923(16) 0.0317(9) Uani d . 1 . .
    H H133 1.0039 0.4083 0.5608 0.038 Uiso calc R 1 . .
    C C134 0.8777(2) 0.41781(18) 0.51340(14) 0.0248(7) Uani d . 1 . .
    H H134 0.8925 0.3946 0.4836 0.030 Uiso calc R 1 . .
    C C135 0.7886(2) 0.44463(16) 0.51249(14) 0.0199(7) Uani d . 1 . .
    C C136 0.7143(2) 0.43522(16) 0.46460(13) 0.0199(7) Uani d . 1 . .
    C C137 0.6293(2) 0.46906(18) 0.46000(14) 0.0266(8) Uani d . 1 . .
    H H137 0.6175 0.4981 0.4873 0.032 Uiso calc R 1 . .
    C C138 0.5628(3) 0.45949(19) 0.41503(15) 0.0316(9) Uani d . 1 . .
    H H138 0.5062 0.4828 0.4110 0.038 Uiso calc R 1 . .
    C C139 0.5816(3) 0.4147(2) 0.37602(14) 0.0331(9) Uani d . 1 . .
    H H139 0.5377 0.4067 0.3453 0.040 Uiso calc R 1 . .
    C C140 0.6666(3) 0.3821(2) 0.38345(14) 0.0331(9) Uani d . 1 . .
    H H140 0.6788 0.3519 0.3570 0.040 Uiso calc R 1 . .
    O O74W 0.6909(2) 0.71543(17) 0.28672(11) 0.0425(7) Uani d D 1 . .
    H H74V 0.728(3) 0.721(3) 0.2648(16) 0.064 Uiso d D 1 . .
    H H74W 0.643(2) 0.741(2) 0.281(2) 0.064 Uiso d D 1 . .
    O O75W 0.7064(3) 0.90647(19) 0.22531(14) 0.0431(10) Uani d P 0.788(4) . .
    O O75V 0.6244(13) 0.8963(10) 0.1900(8) 0.080(6) Uiso d P 0.212(4) . .
    O O76W 0.8487(3) 0.86935(19) 0.31107(15) 0.0671(10) Uani d D 1 . .
    H H76W 0.867(4) 0.902(2) 0.3375(19) 0.101 Uiso d D 1 . .
    H H76V 0.793(3) 0.880(3) 0.288(2) 0.101 Uiso d D 1 . .
    O O77W 0.6843(3) 0.0412(2) 0.11924(14) 0.0834(13) Uani d D 1 . .
    H H77W 0.686(3) -0.0053(10) 0.119(3) 0.125 Uiso d D 1 . .
    H H77V 0.659(4) 0.035(3) 0.0849(8) 0.125 Uiso d D 1 . .
    O O78W 0.6635(2) 0.04126(19) 0.22631(14) 0.0594(9) Uani d D 1 . .
    H H78W 0.675(4) 0.0062(11) 0.2092(14) 0.089 Uiso d D 1 . .
    H H78V 0.608(2) 0.049(2) 0.233(2) 0.089 Uiso d D 1 . .
    O O79W 0.9755(2) 0.82287(15) 0.25278(11) 0.0400(7) Uani d D 1 . .
    H H79W 1.0384(17) 0.811(2) 0.2663(18) 0.060 Uiso d D 1 . .
    H H79V 0.939(3) 0.835(2) 0.2757(16) 0.060 Uiso d D 1 . .
    O O80W 0.90325(19) 0.59599(14) 0.21980(11) 0.0367(7) Uani d D 1 . .
    H H80V 0.867(3) 0.573(2) 0.2350(18) 0.055 Uiso d D 1 . .
    H H80W 0.9638(15) 0.589(2) 0.2304(18) 0.055 Uiso d D 1 . .
    O O81W 0.08620(19) 0.56713(14) 0.26830(11) 0.0351(6) Uani d D 1 . .
    H H81W 0.124(3) 0.545(2) 0.2526(17) 0.053 Uiso d D 1 . .
    H H81V 0.112(3) 0.6042(14) 0.2737(19) 0.053 Uiso d D 1 . .
    O O82W 0.6504(2) 0.89441(15) 0.38290(11) 0.0296(8) Uani d P 0.788(4) . .
    O O82V 0.5513(10) 0.9154(7) 0.3335(6) 0.049(4) Uiso d P 0.212(4) . .
    O O83W 0.5955(3) 0.83319(17) 0.28187(13) 0.0370(9) Uani d P 0.788(4) . .
    O O83V 0.5183(10) 0.8217(7) 0.2550(5) 0.045(4) Uiso d P 0.212(4) . .
    O O84W 0.1864(2) 0.47151(16) 0.61512(12) 0.0518(8) Uani d D 1 . .
    H H84W 0.172(4) 0.5093(19) 0.6353(14) 0.078 Uiso d D 1 . .
    H H84V 0.169(4) 0.506(2) 0.5918(19) 0.078 Uiso d D 1 . .
    O O85W 0.42569(17) 0.56689(13) 0.24212(10) 0.0294(6) Uani d D 1 . .
    H H85W 0.447(3) 0.5410(19) 0.2198(14) 0.044 Uiso d D 1 . .
    H H85V 0.4769(19) 0.583(2) 0.2578(16) 0.044 Uiso d D 1 . .
    O O86W 0.10880(18) 0.37182(13) 0.28346(10) 0.0291(5) Uani d D 1 . .
    H H86W 0.074(3) 0.3391(16) 0.2757(17) 0.044 Uiso d D 1 . .
    H H86V 0.075(2) 0.3997(18) 0.2960(16) 0.044 Uiso d D 1 . .
    O O87W 0.38519(19) 0.37109(15) 0.19668(11) 0.0371(6) Uani d D 1 . .
    H H87V 0.416(3) 0.3382(18) 0.2124(17) 0.056 Uiso d D 1 . .
    H H87W 0.372(3) 0.383(2) 0.2266(12) 0.056 Uiso d D 1 . .
    O O88W 0.1715(2) 0.21905(17) 0.18647(11) 0.0437(7) Uani d D 1 . .
    H H88W 0.209(3) 0.241(2) 0.2127(15) 0.066 Uiso d D 1 . .
    H H88V 0.137(3) 0.191(2) 0.2014(18) 0.066 Uiso d D 1 . .
    O O89W 0.2289(2) 0.41587(16) -0.12879(11) 0.0439(7) Uani d D 1 . .
    H H89V 0.243(3) 0.389(2) -0.1008(14) 0.066 Uiso d D 1 . .
    H H89W 0.1676(16) 0.422(3) -0.1432(18) 0.066 Uiso d D 1 . .
    O O90W 0.3005(2) 0.26278(16) 0.28825(14) 0.0529(8) Uani d D 1 . .
    H H90W 0.3632(15) 0.256(3) 0.2881(18) 0.079 Uiso d D 1 . .
    H H90V 0.302(3) 0.3081(9) 0.296(2) 0.079 Uiso d D 1 . .
    O O91W 0.82975(19) 0.72420(14) 0.22237(11) 0.0364(6) Uani d D 1 . .
    H H91V 0.855(3) 0.6846(14) 0.2226(19) 0.055 Uiso d D 1 . .
    H H91W 0.879(2) 0.749(2) 0.2318(19) 0.055 Uiso d D 1 . .
    O O92W 0.19026(18) 0.67920(14) 0.29282(10) 0.0303(6) Uani d D 1 . .
    H H92W 0.173(3) 0.7211(12) 0.2901(18) 0.046 Uiso d D 1 . .
    H H92V 0.234(2) 0.673(2) 0.2761(15) 0.046 Uiso d D 1 . .
    O O93W 0.49044(18) 0.47794(14) 0.17466(10) 0.0324(6) Uani d D 1 . .
    H H93V 0.5431(19) 0.474(2) 0.1945(15) 0.049 Uiso d D 1 . .
    H H93W 0.460(3) 0.4440(16) 0.1819(18) 0.049 Uiso d D 1 . .
    O O94W 0.1747(2) 0.55864(17) 0.69522(11) 0.0474(7) Uani d D 1 . .
    H H94W 0.141(2) 0.540(2) 0.7173(18) 0.071 Uiso d D 1 . .
    H H94V 0.207(2) 0.547(3) 0.7268(13) 0.071 Uiso d D 1 . .
    O O95W 0.0492(2) 0.42768(15) 0.82155(12) 0.0420(7) Uani d D 1 . .
    H H95W 0.043(3) 0.3924(17) 0.8016(17) 0.063 Uiso d D 1 . .
    H H95V 0.054(3) 0.459(2) 0.7967(16) 0.063 Uiso d D 1 . .
    O O96W 0.4212(3) 0.7970(2) 0.22134(15) 0.0695(10) Uani d D 1 . .
    O O97W 0.60019(18) 0.59495(13) 0.29311(10) 0.0304(6) Uani d D 1 . .
    H H97V 0.624(3) 0.5638(17) 0.2757(16) 0.046 Uiso d D 1 . .
    H H97W 0.629(3) 0.6323(15) 0.2858(17) 0.046 Uiso d D 1 . .
    O O98W 0.99812(17) 0.46804(13) 0.31891(10) 0.0293(6) Uani d D 1 . .
    H H98W 1.022(3) 0.5047(14) 0.3134(17) 0.044 Uiso d D 1 . .
    H H98V 0.9443(16) 0.473(2) 0.3033(16) 0.044 Uiso d D 1 . .
    O O99W 0.31100(18) 0.67711(14) 0.21588(10) 0.0314(6) Uani d D 1 . .
    H H99W 0.337(3) 0.6392(14) 0.2242(18) 0.047 Uiso d D 1 . .
    H H99V 0.329(3) 0.7176(12) 0.2229(18) 0.047 Uiso d D 1 . .
loop_
    _atom_site_aniso_label
    _atom_site_aniso_U_11
    _atom_site_aniso_U_22
    _atom_site_aniso_U_33
    _atom_site_aniso_U_12
    _atom_site_aniso_U_13
    _atom_site_aniso_U_23
    Cu1 0.01105(18) 0.0151(2) 0.01389(18) 0.00045(14) 0.00131(14) 0.00101(14)
    Cu2 0.01315(18) 0.0166(2) 0.01539(17) 0.00278(15) 0.00244(14) -0.00345(15)
    Cu3 0.01326(18) 0.0163(2) 0.01438(17) -0.00076(14) 0.00261(14) -0.00261(14)
    Cu4 0.01484(19) 0.0204(2) 0.01707(19) -0.00415(15) 0.00242(15) 0.00289(16)
    O1 0.0160(11) 0.0128(11) 0.0195(11) 0.0012(9) 0.0032(9) 0.0018(9)
    O2 0.0173(11) 0.0208(12) 0.0207(12) 0.0019(9) 0.0076(9) 0.0056(9)
    O3 0.0192(11) 0.0140(11) 0.0166(11) 0.0046(9) 0.0043(9) -0.0014(9)
    O4 0.0199(11) 0.0224(12) 0.0202(12) 0.0024(9) 0.0083(10) -0.0016(9)
    O5 0.0427(15) 0.0241(13) 0.0233(13) 0.0011(11) 0.0162(11) 0.0039(10)
    O6 0.0357(14) 0.0242(13) 0.0233(12) 0.0048(10) 0.0132(11) -0.0039(10)
    O7 0.0169(11) 0.0171(12) 0.0232(12) -0.0008(9) 0.0051(9) -0.0050(9)
    O8 0.0240(12) 0.0230(12) 0.0184(12) -0.0024(10) 0.0083(10) -0.0054(9)
    O9 0.0204(12) 0.0183(12) 0.0212(12) -0.0032(9) 0.0056(9) -0.0011(9)
    O10 0.0222(12) 0.0271(13) 0.0219(12) -0.0067(10) 0.0065(10) -0.0022(10)
    O11 0.070(2) 0.0287(15) 0.0314(15) -0.0088(13) 0.0308(14) -0.0031(12)
    O12 0.070(2) 0.0368(16) 0.0274(14) -0.0198(14) 0.0202(14) -0.0128(12)
    O13 0.0227(13) 0.0228(13) 0.0366(14) -0.0035(10) 0.0031(11) 0.0047(10)
    O14 0.0255(12) 0.0183(12) 0.0249(12) -0.0049(9) -0.0021(9) 0.0015(9)
    O15 0.0297(13) 0.0210(12) 0.0289(13) -0.0064(10) 0.0038(11) 0.0006(10)
    O16 0.0240(13) 0.0195(12) 0.0346(14) -0.0014(10) 0.0026(11) 0.0038(10)
    O17 0.0241(14) 0.0295(14) 0.0473(16) -0.0034(11) 0.0041(12) -0.0045(12)
    O18 0.0249(13) 0.0250(14) 0.0299(13) 0.0003(10) 0.0091(10) -0.0018(10)
    O19 0.0269(14) 0.0354(16) 0.075(2) -0.0094(12) 0.0116(14) -0.0016(14)
    O20 0.0288(13) 0.0269(14) 0.0297(13) -0.0024(11) 0.0075(11) -0.0016(10)
    O21 0.0316(15) 0.0267(14) 0.0599(18) 0.0024(12) 0.0121(13) 0.0047(12)
    O22 0.0250(14) 0.0253(14) 0.0494(16) -0.0025(11) 0.0025(12) 0.0108(12)
    O23 0.058(2) 0.0338(18) 0.090(3) -0.0193(15) -0.0196(18) 0.0213(17)
    O24 0.050(2) 0.0294(18) 0.154(4) -0.0003(15) -0.027(2) 0.016(2)
    N1 0.0140(13) 0.0182(14) 0.0161(13) 0.0016(11) 0.0018(10) -0.0027(11)
    N2 0.0133(14) 0.0142(13) 0.0192(14) -0.0006(11) 0.0053(11) -0.0027(11)
    N3 0.0156(13) 0.0131(13) 0.0153(12) -0.0013(11) 0.0037(10) 0.0026(11)
    N4 0.0144(13) 0.0141(13) 0.0118(12) -0.0004(10) 0.0022(10) 0.0030(10)
    N5 0.0205(15) 0.0147(14) 0.0306(16) 0.0019(11) 0.0117(12) -0.0035(12)
    N6 0.0169(13) 0.0237(16) 0.0234(14) 0.0085(12) 0.0027(11) -0.0109(12)
    N7 0.0157(13) 0.0153(14) 0.0139(12) 0.0002(11) 0.0039(10) -0.0018(11)
    N8 0.0131(13) 0.0144(14) 0.0135(13) -0.0002(10) 0.0030(10) 0.0000(10)
    N9 0.0167(13) 0.0171(14) 0.0201(13) -0.0032(11) 0.0053(10) -0.0016(11)
    N10 0.0170(14) 0.0172(15) 0.0155(13) -0.0027(11) 0.0039(11) -0.0025(11)
    N11 0.0174(13) 0.0153(14) 0.0168(12) 0.0008(11) 0.0063(10) -0.0026(11)
    N12 0.0147(13) 0.0166(14) 0.0149(13) 0.0007(11) 0.0057(11) -0.0027(10)
    N13 0.0204(15) 0.0174(15) 0.0307(16) -0.0009(12) 0.0076(12) 0.0063(12)
    N14 0.0162(14) 0.0281(16) 0.0213(14) -0.0096(12) 0.0003(11) 0.0052(13)
    N15 0.0142(13) 0.0191(14) 0.0159(13) 0.0010(11) 0.0021(11) 0.0018(11)
    N16 0.0160(13) 0.0158(14) 0.0187(13) -0.0011(11) 0.0045(10) 0.0003(11)
    N17 0.0364(18) 0.0425(19) 0.0158(14) -0.0088(15) 0.0055(13) 0.0038(13)
    N18 0.0327(17) 0.0318(17) 0.0218(15) -0.0002(13) 0.0066(13) 0.0015(13)
    N19 0.0261(16) 0.0214(15) 0.0258(16) -0.0026(12) 0.0041(13) 0.0006(12)
    N20 0.0318(17) 0.0295(17) 0.0195(15) 0.0072(13) 0.0097(13) 0.0025(12)
    C1 0.0095(14) 0.0159(15) 0.0158(15) -0.0024(11) 0.0005(12) -0.0002(12)
    C2 0.0092(14) 0.0175(16) 0.0163(15) -0.0044(11) 0.0037(12) -0.0018(12)
    C3 0.0077(14) 0.0153(15) 0.0173(15) -0.0010(11) 0.0010(12) -0.0045(12)
    C4 0.0146(15) 0.0149(16) 0.0160(15) -0.0006(12) 0.0013(12) 0.0018(12)
    C5 0.0136(15) 0.0195(16) 0.0134(15) -0.0026(12) -0.0009(12) -0.0007(12)
    C6 0.0105(14) 0.0148(15) 0.0219(16) 0.0011(11) 0.0038(12) -0.0058(12)
    C7 0.0098(15) 0.0127(16) 0.0183(15) -0.0025(12) 0.0008(12) 0.0004(12)
    C8 0.0108(15) 0.0163(18) 0.0164(16) 0.0014(12) -0.0008(12) -0.0003(13)
    C9 0.0216(16) 0.0210(17) 0.0163(16) -0.0020(13) 0.0029(13) -0.0001(13)
    C10 0.0223(16) 0.0168(17) 0.0160(14) 0.0016(13) 0.0035(12) 0.0013(13)
    C11 0.0301(18) 0.0247(19) 0.0179(15) 0.0030(15) 0.0016(13) -0.0003(14)
    C12 0.0197(17) 0.0290(19) 0.0235(18) 0.0024(14) -0.0057(14) -0.0079(14)
    C13 0.0178(17) 0.0229(19) 0.0251(18) -0.0012(14) 0.0026(14) -0.0115(14)
    C14 0.0141(16) 0.0115(16) 0.0191(16) 0.0020(12) 0.0024(13) -0.0038(12)
    C15 0.0131(16) 0.0140(17) 0.0233(17) 0.0032(12) 0.0053(13) -0.0029(13)
    C16 0.0187(17) 0.0214(18) 0.0271(18) -0.0047(14) 0.0074(14) -0.0052(14)
    C17 0.0295(19) 0.026(2) 0.0260(18) -0.0045(15) 0.0141(15) -0.0034(15)
    C18 0.0326(19) 0.0218(18) 0.0189(17) -0.0022(15) 0.0061(15) 0.0023(14)
    C19 0.0157(16) 0.0208(18) 0.0192(17) 0.0014(13) 0.0024(13) 0.0011(13)
    C20 0.0167(16) 0.0189(17) 0.0196(16) 0.0003(13) 0.0050(12) 0.0001(13)
    C21 0.0220(17) 0.0258(19) 0.0166(16) -0.0052(14) 0.0029(13) -0.0004(13)
    C22 0.0167(15) 0.032(2) 0.0163(15) -0.0044(14) -0.0050(12) 0.0043(14)
    C23 0.0119(16) 0.0265(18) 0.0167(16) -0.0004(13) 0.0001(12) 0.0072(13)
    C24 0.0127(15) 0.0155(16) 0.0153(15) -0.0048(12) 0.0032(12) 0.0080(12)
    C25 0.0138(16) 0.0095(16) 0.0189(16) -0.0014(12) 0.0055(13) 0.0071(12)
    C26 0.0147(16) 0.0194(18) 0.0253(18) 0.0035(13) 0.0061(13) 0.0029(14)
    C27 0.0218(17) 0.0198(18) 0.0266(18) 0.0051(14) 0.0129(14) 0.0024(14)
    C28 0.0246(18) 0.0212(18) 0.0207(17) 0.0008(14) 0.0093(14) -0.0021(13)
    C29 0.0178(16) 0.0228(18) 0.0167(16) -0.0034(13) 0.0041(13) 0.0013(13)
    C30 0.0269(19) 0.0186(18) 0.045(2) 0.0008(14) 0.0164(17) 0.0002(16)
    C31 0.046(3) 0.022(2) 0.058(3) 0.0045(18) 0.031(2) 0.0001(18)
    C32 0.029(2) 0.027(2) 0.072(3) -0.0032(17) 0.024(2) -0.009(2)
    C33 0.0216(19) 0.0213(19) 0.066(3) -0.0018(15) 0.0167(19) -0.0153(19)
    C34 0.0162(17) 0.0188(18) 0.040(2) 0.0037(14) 0.0079(15) -0.0161(15)
    C35 0.0164(17) 0.0249(19) 0.0284(18) 0.0053(14) 0.0024(14) -0.0148(14)
    C36 0.0177(17) 0.034(2) 0.039(2) 0.0061(15) -0.0006(15) -0.0231(18)
    C37 0.027(2) 0.054(3) 0.0269(19) 0.0171(19) -0.0075(15) -0.0204(19)
    C38 0.041(2) 0.044(2) 0.0229(19) 0.0173(19) 0.0004(17) -0.0114(17)
    C39 0.0271(19) 0.030(2) 0.0169(17) 0.0104(15) 0.0008(14) -0.0057(14)
    C40 0.0222(16) 0.0220(18) 0.0169(15) 0.0043(14) 0.0068(12) -0.0026(14)
    C41 0.0307(18) 0.0258(19) 0.0156(15) 0.0019(15) 0.0052(13) -0.0035(14)
    C42 0.0233(17) 0.0255(19) 0.0165(16) 0.0014(14) -0.0003(13) 0.0027(13)
    C43 0.0140(16) 0.0187(17) 0.0230(17) 0.0014(13) 0.0041(13) -0.0021(13)
    C44 0.0142(16) 0.0132(16) 0.0160(15) -0.0042(12) 0.0031(12) -0.0024(12)
    C45 0.0143(16) 0.0116(16) 0.0152(15) -0.0029(12) 0.0041(12) 0.0013(12)
    C46 0.0131(16) 0.0164(17) 0.0191(16) 0.0020(13) 0.0030(13) -0.0024(13)
    C47 0.0186(17) 0.0244(18) 0.0214(17) 0.0070(14) 0.0079(14) -0.0053(14)
    C48 0.0215(17) 0.0222(18) 0.0155(16) 0.0002(14) 0.0044(13) -0.0058(13)
    C49 0.0185(16) 0.0192(17) 0.0162(16) -0.0007(13) 0.0011(13) -0.0004(13)
    C51 0.0099(14) 0.0175(16) 0.0193(16) 0.0015(12) 0.0030(12) -0.0045(12)
    C52 0.0124(15) 0.0196(16) 0.0143(16) 0.0025(12) 0.0016(13) 0.0028(12)
    C53 0.0074(14) 0.0167(16) 0.0191(15) 0.0027(11) 0.0002(12) 0.0024(12)
    C54 0.0145(15) 0.0143(15) 0.0175(15) -0.0006(12) -0.0002(12) -0.0012(12)
    C55 0.0138(15) 0.0215(17) 0.0134(15) 0.0028(12) -0.0017(12) -0.0010(12)
    C56 0.0116(15) 0.0192(16) 0.0202(16) 0.0008(12) 0.0033(12) 0.0022(12)
    C57 0.0091(15) 0.0176(18) 0.0213(17) 0.0032(12) 0.0014(13) -0.0041(13)
    C58 0.0124(15) 0.0212(18) 0.0182(17) -0.0021(13) -0.0014(13) 0.0032(14)
    C59 0.0201(16) 0.0212(17) 0.0188(16) -0.0006(13) 0.0007(13) -0.0003(13)
    C60 0.0222(16) 0.0196(17) 0.0165(15) -0.0032(14) 0.0055(12) -0.0043(14)
    C61 0.0258(17) 0.0286(19) 0.0184(15) -0.0050(15) -0.0018(13) -0.0011(15)
    C62 0.0219(18) 0.028(2) 0.0247(18) -0.0006(14) -0.0047(14) 0.0006(14)
    C63 0.0164(17) 0.027(2) 0.0252(18) 0.0000(14) -0.0006(14) 0.0038(15)
    C64 0.0162(16) 0.0128(16) 0.0204(16) -0.0031(13) 0.0079(13) 0.0033(13)
    C65 0.0139(16) 0.0144(16) 0.0221(17) -0.0020(13) 0.0050(13) 0.0042(13)
    C66 0.0170(17) 0.0247(19) 0.0245(18) 0.0049(14) 0.0071(14) 0.0044(14)
    C67 0.034(2) 0.025(2) 0.0279(19) 0.0089(16) 0.0157(16) -0.0045(15)
    C68 0.035(2) 0.0275(19) 0.0164(17) 0.0044(16) 0.0043(15) -0.0080(14)
    C69 0.0194(17) 0.0214(18) 0.0174(16) 0.0010(13) 0.0022(13) 0.0003(13)
    C70 0.0222(17) 0.0196(18) 0.0200(16) 0.0003(13) 0.0087(13) 0.0010(13)
    C71 0.0245(17) 0.0279(19) 0.0165(16) 0.0054(14) 0.0034(13) 0.0022(14)
    C72 0.0176(15) 0.0278(19) 0.0187(15) 0.0062(14) -0.0017(12) -0.0062(14)
    C73 0.0189(17) 0.0234(18) 0.0196(17) 0.0020(14) 0.0042(13) -0.0058(14)
    C74 0.0131(15) 0.0153(16) 0.0182(16) 0.0015(12) 0.0037(12) -0.0067(12)
    C75 0.0151(16) 0.0182(17) 0.0142(15) -0.0009(13) 0.0048(12) -0.0057(13)
    C76 0.0160(17) 0.0258(19) 0.0246(18) -0.0046(14) 0.0053(14) -0.0013(15)
    C77 0.0240(19) 0.030(2) 0.0278(19) -0.0049(15) 0.0112(15) 0.0023(15)
    C78 0.0273(18) 0.0271(19) 0.0178(17) 0.0004(15) 0.0067(14) -0.0005(14)
    C79 0.0188(17) 0.0255(18) 0.0123(15) 0.0033(13) 0.0026(13) -0.0028(13)
    C80 0.038(2) 0.0184(18) 0.0267(19) -0.0058(15) 0.0115(16) -0.0012(14)
    C81 0.056(3) 0.025(2) 0.048(2) -0.0038(19) 0.031(2) -0.0028(18)
    C82 0.056(3) 0.025(2) 0.057(3) 0.0088(19) 0.036(2) 0.0039(19)
    C83 0.026(2) 0.035(2) 0.059(3) 0.0102(17) 0.0206(19) 0.023(2)
    C84 0.0232(18) 0.0238(19) 0.034(2) -0.0031(14) 0.0109(15) 0.0145(15)
    C85 0.0151(17) 0.034(2) 0.032(2) -0.0070(15) 0.0038(15) 0.0205(17)
    C86 0.023(2) 0.055(3) 0.037(2) -0.0095(18) 0.0024(17) 0.026(2)
    C87 0.029(2) 0.074(3) 0.046(3) -0.025(2) -0.0123(19) 0.038(2)
    C88 0.050(3) 0.060(3) 0.0224(18) -0.030(2) -0.0036(17) 0.0150(19)
    C89 0.037(2) 0.040(2) 0.0225(18) -0.0148(18) -0.0006(15) 0.0078(17)
    C90 0.0197(17) 0.0225(18) 0.0167(16) 0.0016(14) 0.0019(13) -0.0003(13)
    C91 0.0231(18) 0.033(2) 0.0157(16) 0.0005(15) 0.0033(14) 0.0064(14)
    C92 0.0221(18) 0.0255(19) 0.0215(17) -0.0059(14) 0.0103(14) 0.0051(14)
    C93 0.0124(16) 0.0223(18) 0.0177(16) -0.0019(13) 0.0034(13) -0.0004(13)
    C94 0.0176(16) 0.0174(17) 0.0158(16) 0.0025(13) 0.0015(13) -0.0004(13)
    C95 0.0163(16) 0.0161(16) 0.0148(15) 0.0000(13) 0.0058(13) -0.0002(12)
    C96 0.0165(16) 0.0191(17) 0.0196(16) -0.0004(13) 0.0024(13) 0.0019(13)
    C97 0.0196(17) 0.029(2) 0.0206(17) -0.0017(14) -0.0027(13) -0.0017(14)
    C98 0.0279(17) 0.029(2) 0.0151(15) -0.0020(15) -0.0006(13) 0.0070(14)
    C99 0.0218(16) 0.0262(19) 0.0196(15) -0.0019(14) 0.0078(13) 0.0062(14)
    C101 0.0213(17) 0.0219(17) 0.0106(14) -0.0050(13) 0.0007(12) 0.0023(12)
    C102 0.0212(17) 0.0197(17) 0.0107(15) -0.0027(13) -0.0008(12) 0.0010(12)
    C103 0.0280(18) 0.0206(17) 0.0058(14) -0.0028(13) 0.0003(12) 0.0017(12)
    C104 0.0252(18) 0.0214(17) 0.0118(15) -0.0073(14) 0.0037(13) -0.0006(12)
    C105 0.0209(16) 0.0239(17) 0.0098(14) -0.0013(13) 0.0037(12) 0.0016(12)
    C106 0.0286(18) 0.0182(16) 0.0092(14) -0.0052(13) 0.0006(12) 0.0008(11)
    C107 0.0213(17) 0.0221(18) 0.0143(16) -0.0055(14) -0.0041(13) 0.0027(13)
    C108 0.0279(19) 0.0237(18) 0.0133(16) -0.0089(15) 0.0066(14) 0.0017(13)
    C109 0.0278(18) 0.0219(18) 0.0121(15) -0.0038(14) 0.0029(13) 0.0001(12)
    C111 0.0300(19) 0.0223(18) 0.0192(17) -0.0068(14) 0.0013(14) -0.0021(13)
    C112 0.0322(19) 0.0173(17) 0.0139(16) 0.0008(14) -0.0012(14) 0.0001(12)
    C113 0.0313(19) 0.0224(18) 0.0193(17) -0.0021(15) -0.0022(14) -0.0013(13)
    C114 0.0294(19) 0.0185(18) 0.034(2) 0.0030(15) -0.0095(16) -0.0018(15)
    C115 0.043(2) 0.0178(18) 0.039(2) -0.0045(16) -0.0150(18) 0.0059(16)
    C116 0.031(2) 0.028(2) 0.037(2) -0.0125(16) -0.0037(17) 0.0036(16)
    C117 0.035(2) 0.0235(19) 0.0208(17) -0.0075(16) 0.0055(15) -0.0044(14)
    C118 0.033(2) 0.0253(19) 0.0143(16) 0.0077(16) 0.0003(14) -0.0040(14)
    C119 0.043(3) 0.033(2) 0.079(3) 0.000(2) -0.018(2) 0.021(2)
    C121 0.044(2) 0.054(3) 0.0213(19) -0.010(2) 0.0064(17) 0.0076(17)
    C122 0.044(2) 0.040(2) 0.0235(19) 0.0019(19) -0.0038(17) 0.0035(17)
    C123 0.027(2) 0.033(2) 0.036(2) 0.0006(16) 0.0014(16) 0.0020(17)
    C124 0.0277(19) 0.026(2) 0.0294(19) 0.0030(15) 0.0090(16) 0.0014(15)
    C125 0.0290(19) 0.0209(18) 0.0182(17) 0.0012(14) 0.0065(14) -0.0031(13)
    C126 0.0308(19) 0.0167(17) 0.0177(17) 0.0031(14) 0.0075(15) -0.0051(13)
    C127 0.032(2) 0.0231(19) 0.031(2) -0.0033(15) 0.0067(16) 0.0053(15)
    C128 0.029(2) 0.034(2) 0.040(2) -0.0038(16) -0.0053(17) 0.0027(17)
    C129 0.045(2) 0.032(2) 0.029(2) 0.0045(18) -0.0056(17) -0.0016(16)
    C130 0.042(2) 0.040(2) 0.0217(19) 0.0005(18) 0.0077(17) 0.0059(16)
    C131 0.038(2) 0.0200(18) 0.0296(19) 0.0021(15) 0.0016(16) -0.0039(14)
    C132 0.035(2) 0.023(2) 0.038(2) 0.0021(16) -0.0086(17) -0.0001(16)
    C133 0.0249(19) 0.024(2) 0.045(2) -0.0002(15) 0.0019(17) -0.0014(17)
    C134 0.0237(18) 0.0209(18) 0.0297(19) 0.0032(14) 0.0035(15) -0.0004(14)
    C135 0.0253(17) 0.0103(16) 0.0257(18) -0.0025(13) 0.0087(15) 0.0041(13)
    C136 0.0207(17) 0.0181(17) 0.0228(17) -0.0013(13) 0.0094(14) 0.0059(13)
    C137 0.0280(19) 0.0222(19) 0.0295(19) 0.0023(15) 0.0040(16) -0.0077(15)
    C138 0.0268(19) 0.031(2) 0.036(2) 0.0073(16) 0.0027(16) -0.0016(16)
    C139 0.036(2) 0.040(2) 0.0224(18) 0.0062(17) -0.0002(16) 0.0022(16)
    C140 0.043(2) 0.038(2) 0.0191(18) 0.0087(18) 0.0073(16) -0.0032(15)
    O74W 0.0464(18) 0.052(2) 0.0296(14) -0.0208(15) 0.0070(13) -0.0018(14)
    O75W 0.052(2) 0.052(2) 0.0281(19) -0.0023(18) 0.0150(17) 0.0097(16)
    O76W 0.086(3) 0.057(2) 0.060(2) 0.015(2) 0.016(2) -0.0009(18)
    O77W 0.131(4) 0.081(3) 0.0348(19) 0.018(3) 0.003(2) 0.0087(19)
    O78W 0.0385(18) 0.082(3) 0.055(2) 0.0281(17) -0.0011(15) -0.0207(18)
    O79W 0.0447(18) 0.0396(17) 0.0369(16) -0.0110(14) 0.0100(13) -0.0030(13)
    O80W 0.0329(15) 0.0383(16) 0.0360(16) -0.0142(13) -0.0038(13) 0.0110(12)
    O81W 0.0341(16) 0.0323(15) 0.0417(16) -0.0113(12) 0.0148(12) -0.0080(12)
    O82W 0.047(2) 0.0215(16) 0.0208(16) 0.0057(14) 0.0082(14) -0.0008(12)
    O83W 0.046(2) 0.0302(19) 0.0344(19) -0.0058(15) 0.0050(16) 0.0009(15)
    O84W 0.076(2) 0.0434(19) 0.0380(17) 0.0052(17) 0.0149(16) 0.0052(14)
    O85W 0.0243(13) 0.0348(15) 0.0298(14) -0.0044(11) 0.0066(11) 0.0041(11)
    O86W 0.0278(14) 0.0285(14) 0.0330(14) -0.0046(10) 0.0112(11) -0.0018(11)
    O87W 0.0288(14) 0.0471(17) 0.0363(15) 0.0039(12) 0.0082(12) 0.0198(13)
    O88W 0.0409(17) 0.056(2) 0.0364(16) -0.0109(14) 0.0119(13) 0.0012(14)
    O89W 0.0492(17) 0.0523(19) 0.0280(15) 0.0020(15) 0.0001(13) 0.0090(13)
    O90W 0.0528(19) 0.0460(19) 0.066(2) -0.0088(16) 0.0295(17) -0.0074(16)
    O91W 0.0362(16) 0.0374(16) 0.0331(14) -0.0107(12) -0.0024(12) -0.0003(12)
    O92W 0.0289(14) 0.0291(14) 0.0348(14) -0.0035(12) 0.0107(11) -0.0086(12)
    O93W 0.0294(14) 0.0406(16) 0.0282(14) -0.0071(12) 0.0072(11) 0.0049(12)
    O94W 0.0515(18) 0.058(2) 0.0343(16) 0.0157(16) 0.0124(14) -0.0052(14)
    O95W 0.0461(17) 0.0419(18) 0.0387(17) 0.0065(14) 0.0084(14) -0.0027(13)
    O96W 0.068(3) 0.075(3) 0.063(2) 0.002(2) 0.0051(19) 0.0061(19)
    O97W 0.0291(14) 0.0279(15) 0.0335(15) 0.0012(11) 0.0030(11) -0.0036(11)
    O98W 0.0262(14) 0.0350(15) 0.0275(14) -0.0017(12) 0.0071(11) 0.0004(11)
    O99W 0.0298(14) 0.0338(15) 0.0298(13) 0.0040(12) 0.0023(11) 0.0028(12)
_geom_special_details
;
 All esds (except the esd in the dihedral angle between two l.s. planes)
 are estimated using the full covariance matrix.  The cell esds are taken
 into account individually in the estimation of esds in distances, angles
 and torsion angles; correlations between esds in cell parameters are only
 used when they are defined by crystal symmetry.  An approximate (isotropic)
 treatment of cell esds is used for estimating esds involving l.s. planes.
;
loop_
    _geom_bond_atom_site_label_1
    _geom_bond_atom_site_label_2
    _geom_bond_site_symmetry_2
    _geom_bond_distance
    _geom_bond_publ_flag
    Cu1 N3 . 1.981(2) ?
    Cu1 N1 . 1.982(2) ?
    Cu1 N2 . 2.039(3) ?
    Cu1 O1 . 2.043(2) ?
    Cu1 N4 . 2.157(3) ?
    Cu2 N7 . 1.970(2) ?
    Cu2 O3 . 1.991(2) ?
    Cu2 N6 . 1.998(3) ?
    Cu2 N8 . 2.045(2) ?
    Cu2 N5 . 2.149(3) ?
    Cu3 N9 . 1.979(2) ?
    Cu3 N11 . 1.982(2) ?
    Cu3 O7 . 2.018(2) ?
    Cu3 N10 . 2.047(3) ?
    Cu3 N12 . 2.158(3) ?
    Cu4 N16 . 1.966(3) ?
    Cu4 N14 . 1.984(3) ?
    Cu4 O9 . 1.987(2) ?
    Cu4 N15 . 2.058(3) ?
    Cu4 N13 . 2.161(3) ?
    O1 C7 . 1.276(4) ?
    O2 C7 . 1.256(4) ?
    O3 C8 . 1.280(4) ?
    O4 C8 . 1.243(4) ?
    O5 C9 . 1.319(4) ?
    O5 H5W . 0.87(4) ?
    O6 C9 . 1.217(4) ?
    O7 C57 . 1.279(4) ?
    O8 C57 . 1.244(4) ?
    O9 C58 . 1.267(4) ?
    O10 C58 . 1.249(4) ?
    O11 C59 . 1.296(4) ?
    O11 H11V . 0.859(19) ?
    O12 C59 . 1.208(4) ?
    O13 C107 . 1.241(4) ?
    O14 C107 . 1.280(4) ?
    O15 C108 . 1.269(4) ?
    O16 C108 . 1.251(4) ?
    O17 C109 . 1.218(4) ?
    O18 C109 . 1.298(4) ?
    O18 H18V . 0.870(19) ?
    O19 C117 . 1.258(4) ?
    O20 C117 . 1.256(4) ?
    O21 C118 . 1.236(4) ?
    O22 C118 . 1.281(4) ?
    O22 H22V . 0.86(2) ?
    O23 C119 . 1.268(6) ?
    O24 C119 . 1.235(6) ?
    N1 C14 . 1.344(4) ?
    N1 C10 . 1.345(4) ?
    N2 C19 . 1.340(4) ?
    N2 C15 . 1.361(4) ?
    N3 C20 . 1.349(4) ?
    N3 C24 . 1.353(4) ?
    N4 C29 . 1.335(4) ?
    N4 C25 . 1.336(4) ?
    N5 C30 . 1.327(5) ?
    N5 C34 . 1.363(4) ?
    N6 C39 . 1.339(4) ?
    N6 C35 . 1.346(4) ?
    N7 C40 . 1.336(4) ?
    N7 C44 . 1.357(4) ?
    N8 C49 . 1.328(4) ?
    N8 C45 . 1.361(4) ?
    N9 C60 . 1.342(4) ?
    N9 C64 . 1.353(4) ?
    N10 C69 . 1.337(4) ?
    N10 C65 . 1.353(4) ?
    N11 C70 . 1.340(4) ?
    N11 C74 . 1.350(4) ?
    N12 C79 . 1.340(4) ?
    N12 C75 . 1.346(4) ?
    N13 C80 . 1.336(5) ?
    N13 C84 . 1.346(4) ?
    N14 C89 . 1.329(5) ?
    N14 C85 . 1.353(5) ?
    N15 C90 . 1.332(4) ?
    N15 C94 . 1.357(4) ?
    N16 C99 . 1.342(4) ?
    N16 C95 . 1.355(4) ?
    N17 C121 . 1.340(5) ?
    N17 C125 . 1.344(4) ?
    N18 C130 . 1.327(5) ?
    N18 C126 . 1.341(4) ?
    N19 C131 . 1.337(5) ?
    N19 C135 . 1.342(4) ?
    N20 C140 . 1.342(5) ?
    N20 C136 . 1.342(4) ?
    C1 C6 . 1.385(4) ?
    C1 C2 . 1.397(4) ?
    C1 C7 . 1.507(4) ?
    C2 C3 . 1.389(4) ?
    C2 H2 . 0.9300 ?
    C3 C4 . 1.392(4) ?
    C3 C8 . 1.513(4) ?
    C4 C5 . 1.392(4) ?
    C4 H4 . 0.9300 ?
    C5 C6 . 1.391(4) ?
    C5 C9 . 1.492(4) ?
    C6 H6 . 0.9300 ?
    C10 C11 . 1.379(4) ?
    C10 H10 . 0.9300 ?
    C11 C12 . 1.384(5) ?
    C11 H11 . 0.9300 ?
    C12 C13 . 1.384(5) ?
    C12 H12 . 0.9300 ?
    C13 C14 . 1.394(4) ?
    C13 H13 . 0.9300 ?
    C14 C15 . 1.475(4) ?
    C15 C16 . 1.392(5) ?
    C16 C17 . 1.382(5) ?
    C16 H16 . 0.9300 ?
    C17 C18 . 1.373(5) ?
    C17 H17 . 0.9300 ?
    C18 C19 . 1.402(5) ?
    C18 H18 . 0.9300 ?
    C19 H19 . 0.9300 ?
    C20 C21 . 1.371(4) ?
    C20 H20 . 0.9300 ?
    C21 C22 . 1.384(5) ?
    C21 H21 . 0.9300 ?
    C22 C23 . 1.377(5) ?
    C22 H22 . 0.9300 ?
    C23 C24 . 1.394(4) ?
    C23 H23 . 0.9300 ?
    C24 C25 . 1.481(4) ?
    C25 C26 . 1.400(4) ?
    C26 C27 . 1.388(5) ?
    C26 H26 . 0.9300 ?
    C27 C28 . 1.372(5) ?
    C27 H27 . 0.9300 ?
    C28 C29 . 1.386(5) ?
    C28 H28 . 0.9300 ?
    C29 H29 . 0.9300 ?
    C30 C31 . 1.410(5) ?
    C30 H30 . 0.9300 ?
    C31 C32 . 1.363(6) ?
    C31 H31 . 0.9300 ?
    C32 C33 . 1.363(6) ?
    C32 H32 . 0.9300 ?
    C33 C34 . 1.397(5) ?
    C33 H33 . 0.9300 ?
    C34 C35 . 1.473(5) ?
    C35 C36 . 1.392(5) ?
    C36 C37 . 1.380(6) ?
    C36 H36 . 0.9300 ?
    C37 C38 . 1.367(6) ?
    C37 H37 . 0.9300 ?
    C38 C39 . 1.386(5) ?
    C38 H38 . 0.9300 ?
    C39 H39 . 0.9300 ?
    C40 C41 . 1.376(4) ?
    C40 H40 . 0.9300 ?
    C41 C42 . 1.388(5) ?
    C41 H41 . 0.9300 ?
    C42 C43 . 1.385(5) ?
    C42 H42 . 0.9300 ?
    C43 C44 . 1.389(4) ?
    C43 H43 . 0.9300 ?
    C44 C45 . 1.481(4) ?
    C45 C46 . 1.386(4) ?
    C46 C47 . 1.391(4) ?
    C46 H46 . 0.9300 ?
    C47 C48 . 1.378(5) ?
    C47 H47 . 0.9300 ?
    C48 C49 . 1.381(4) ?
    C48 H48 . 0.9300 ?
    C49 H49 . 0.9300 ?
    C51 C56 . 1.388(4) ?
    C51 C52 . 1.405(4) ?
    C51 C57 . 1.510(4) ?
    C52 C53 . 1.391(4) ?
    C52 H52 . 0.9300 ?
    C53 C54 . 1.396(4) ?
    C53 C58 . 1.515(4) ?
    C54 C55 . 1.389(4) ?
    C54 H54 . 0.9300 ?
    C55 C56 . 1.394(4) ?
    C55 C59 . 1.492(4) ?
    C56 H56 . 0.9300 ?
    C60 C61 . 1.374(4) ?
    C60 H60 . 0.9300 ?
    C61 C62 . 1.388(5) ?
    C61 H61 . 0.9300 ?
    C62 C63 . 1.384(5) ?
    C62 H62 . 0.9300 ?
    C63 C64 . 1.388(5) ?
    C63 H63 . 0.9300 ?
    C64 C65 . 1.466(4) ?
    C65 C66 . 1.390(5) ?
    C66 C67 . 1.373(5) ?
    C66 H66 . 0.9300 ?
    C67 C68 . 1.385(5) ?
    C67 H67 . 0.9300 ?
    C68 C69 . 1.379(5) ?
    C68 H68 . 0.9300 ?
    C69 H69 . 0.9300 ?
    C70 C71 . 1.375(4) ?
    C70 H70 . 0.9300 ?
    C71 C72 . 1.384(5) ?
    C71 H71 . 0.9300 ?
    C72 C73 . 1.376(5) ?
    C72 H72 . 0.9300 ?
    C73 C74 . 1.383(4) ?
    C73 H73 . 0.9300 ?
    C74 C75 . 1.491(4) ?
    C75 C76 . 1.400(5) ?
    C76 C77 . 1.378(5) ?
    C76 H76 . 0.9300 ?
    C77 C78 . 1.380(5) ?
    C77 H77 . 0.9300 ?
    C78 C79 . 1.384(5) ?
    C78 H78 . 0.9300 ?
    C79 H79 . 0.9300 ?
    C80 C81 . 1.374(5) ?
    C80 H80 . 0.9300 ?
    C81 C82 . 1.373(6) ?
    C81 H81 . 0.9300 ?
    C82 C83 . 1.374(6) ?
    C82 H82 . 0.9300 ?
    C83 C84 . 1.401(5) ?
    C83 H83 . 0.9300 ?
    C84 C85 . 1.477(5) ?
    C85 C86 . 1.396(5) ?
    C86 C87 . 1.376(7) ?
    C86 H86 . 0.9300 ?
    C87 C88 . 1.384(7) ?
    C87 H87 . 0.9300 ?
    C88 C89 . 1.382(5) ?
    C88 H88 . 0.9300 ?
    C89 H89 . 0.9300 ?
    C90 C91 . 1.378(5) ?
    C90 H90 . 0.9300 ?
    C91 C92 . 1.390(5) ?
    C91 H91 . 0.9300 ?
    C92 C93 . 1.385(5) ?
    C92 H92 . 0.9300 ?
    C93 C94 . 1.380(5) ?
    C93 H93 . 0.9300 ?
    C94 C95 . 1.475(4) ?
    C95 C96 . 1.390(4) ?
    C96 C97 . 1.381(5) ?
    C96 H96 . 0.9300 ?
    C97 C98 . 1.381(5) ?
    C97 H97 . 0.9300 ?
    C98 C99 . 1.386(4) ?
    C98 H98 . 0.9300 ?
    C99 H99 . 0.9300 ?
    C101 C102 . 1.396(4) ?
    C101 C106 . 1.397(4) ?
    C101 C107 . 1.516(4) ?
    C102 C103 . 1.389(4) ?
    C102 H102 . 0.9300 ?
    C103 C104 . 1.387(5) ?
    C103 C108 . 1.503(5) ?
    C104 C105 . 1.402(5) ?
    C104 H104 . 0.9300 ?
    C105 C106 . 1.394(4) ?
    C105 C109 . 1.490(5) ?
    C106 H106 . 0.9300 ?
    C111 C112 . 1.392(5) ?
    C111 C116 . 1.395(5) ?
    C111 C117 . 1.499(5) ?
    C112 C113 . 1.389(5) ?
    C112 H112 . 0.9300 ?
    C113 C114 . 1.397(5) ?
    C113 C118 . 1.490(5) ?
    C114 C115 . 1.399(5) ?
    C114 H114 . 0.9300 ?
    C115 C116 . 1.381(5) ?
    C115 C119 . 1.525(6) ?
    C116 H116 . 0.9300 ?
    C121 C122 . 1.375(5) ?
    C121 H121 . 0.9300 ?
    C122 C123 . 1.382(5) ?
    C122 H122 . 0.9300 ?
    C123 C124 . 1.375(5) ?
    C123 H123 . 0.9300 ?
    C124 C125 . 1.380(5) ?
    C124 H124 . 0.9300 ?
    C125 C126 . 1.493(5) ?
    C126 C127 . 1.391(5) ?
    C127 C128 . 1.385(5) ?
    C127 H127 . 0.9300 ?
    C128 C129 . 1.375(6) ?
    C128 H128 . 0.9300 ?
    C129 C130 . 1.382(6) ?
    C129 H129 . 0.9300 ?
    C130 H130 . 0.9300 ?
    C131 C132 . 1.385(5) ?
    C131 H131 . 0.9300 ?
    C132 C133 . 1.375(5) ?
    C132 H132 . 0.9300 ?
    C133 C134 . 1.383(5) ?
    C133 H133 . 0.9300 ?
    C134 C135 . 1.390(5) ?
    C134 H134 . 0.9300 ?
    C135 C136 . 1.489(5) ?
    C136 C137 . 1.388(5) ?
    C137 C138 . 1.373(5) ?
    C137 H137 . 0.9300 ?
    C138 C139 . 1.377(5) ?
    C138 H138 . 0.9300 ?
    C139 C140 . 1.373(5) ?
    C139 H139 . 0.9300 ?
    C140 H140 . 0.9300 ?
    O74W H74V . 0.83(2) ?
    O74W H74W . 0.845(19) ?
    O75W O75V . 1.376(19) ?
    O76W H76W . 0.93(5) ?
    O76W H76V . 0.93(5) ?
    O77W H77W . 0.919(19) ?
    O77W H77V . 0.887(19) ?
    O78W H78W . 0.846(19) ?
    O78W H78V . 0.860(17) ?
    O79W H79W . 0.948(19) ?
    O79W H79V . 0.87(4) ?
    O80W H80V . 0.83(4) ?
    O80W H80W . 0.885(19) ?
    O81W H81W . 0.85(4) ?
    O81W H81V . 0.825(19) ?
    O82W O82V . 1.785(14) ?
    O83W O83V . 1.229(14) ?
    O83V O96W . 1.596(14) ?
    O84W H84W . 0.94(4) ?
    O84W H84V . 0.90(2) ?
    O85W H85W . 0.85(4) ?
    O85W H85V . 0.847(19) ?
    O86W H86W . 0.82(4) ?
    O86W H86V . 0.834(19) ?
    O87W H87V . 0.85(4) ?
    O87W H87W . 0.838(19) ?
    O88W H88W . 0.90(2) ?
    O88W H88V . 0.87(4) ?
    O89W H89V . 0.88(2) ?
    O89W H89W . 0.909(19) ?
    O90W H90W . 0.918(18) ?
    O90W H90V . 0.912(16) ?
    O91W H91V . 0.863(19) ?
    O91W H91W . 0.87(4) ?
    O92W H92W . 0.862(19) ?
    O92W H92V . 0.829(19) ?
    O93W H93V . 0.843(19) ?
    O93W H93W . 0.84(4) ?
    O94W H94W . 0.88(4) ?
    O94W H94V . 0.884(18) ?
    O95W H95W . 0.85(4) ?
    O95W H95V . 0.88(2) ?
    O96W H96W . 0.96(5) ?
    O97W H97V . 0.86(4) ?
    O97W H97W . 0.879(19) ?
    O98W H98W . 0.823(19) ?
    O98W H98V . 0.819(19) ?
    O99W H99W . 0.847(19) ?
    O99W H99V . 0.851(19) ?
loop_
    _geom_angle_atom_site_label_1
    _geom_angle_atom_site_label_2
    _geom_angle_atom_site_label_3
    _geom_angle_site_symmetry_1
    _geom_angle_site_symmetry_3
    _geom_angle
    _geom_angle_publ_flag
    N3 Cu1 N1 . . 176.92(12) ?
    N3 Cu1 N2 . . 96.37(10) ?
    N1 Cu1 N2 . . 81.06(11) ?
    N3 Cu1 O1 . . 94.62(9) ?
    N1 Cu1 O1 . . 88.45(10) ?
    N2 Cu1 O1 . . 148.02(9) ?
    N3 Cu1 N4 . . 79.80(10) ?
    N1 Cu1 N4 . . 99.58(10) ?
    N2 Cu1 N4 . . 112.84(10) ?
    O1 Cu1 N4 . . 98.61(9) ?
    N7 Cu2 O3 . . 90.17(10) ?
    N7 Cu2 N6 . . 177.44(10) ?
    O3 Cu2 N6 . . 92.00(10) ?
    N7 Cu2 N8 . . 81.53(10) ?
    O3 Cu2 N8 . . 151.22(10) ?
    N6 Cu2 N8 . . 95.91(10) ?
    N7 Cu2 N5 . . 101.33(11) ?
    O3 Cu2 N5 . . 99.90(10) ?
    N6 Cu2 N5 . . 79.64(11) ?
    N8 Cu2 N5 . . 108.73(10) ?
    N9 Cu3 N11 . . 175.57(12) ?
    N9 Cu3 O7 . . 90.30(10) ?
    N11 Cu3 O7 . . 94.10(10) ?
    N9 Cu3 N10 . . 81.01(10) ?
    N11 Cu3 N10 . . 95.50(10) ?
    O7 Cu3 N10 . . 148.03(10) ?
    N9 Cu3 N12 . . 98.81(10) ?
    N11 Cu3 N12 . . 79.91(10) ?
    O7 Cu3 N12 . . 99.73(9) ?
    N10 Cu3 N12 . . 111.96(10) ?
    N16 Cu4 N14 . . 175.50(13) ?
    N16 Cu4 O9 . . 91.86(10) ?
    N14 Cu4 O9 . . 92.44(10) ?
    N16 Cu4 N15 . . 81.11(10) ?
    N14 Cu4 N15 . . 95.88(10) ?
    O9 Cu4 N15 . . 148.13(10) ?
    N16 Cu4 N13 . . 98.51(11) ?
    N14 Cu4 N13 . . 79.27(11) ?
    O9 Cu4 N13 . . 102.30(10) ?
    N15 Cu4 N13 . . 109.46(11) ?
    C7 O1 Cu1 . . 108.67(18) ?
    C8 O3 Cu2 . . 119.78(19) ?
    C9 O5 H5W . . 119(3) ?
    C57 O7 Cu3 . . 113.90(19) ?
    C58 O9 Cu4 . . 120.0(2) ?
    C59 O11 H11V . . 111(3) ?
    C109 O18 H18V . . 115(3) ?
    C118 O22 H22V . . 107(4) ?
    C14 N1 C10 . . 119.4(3) ?
    C14 N1 Cu1 . . 115.8(2) ?
    C10 N1 Cu1 . . 124.8(2) ?
    C19 N2 C15 . . 119.4(3) ?
    C19 N2 Cu1 . . 127.2(2) ?
    C15 N2 Cu1 . . 113.4(2) ?
    C20 N3 C24 . . 118.8(3) ?
    C20 N3 Cu1 . . 124.3(2) ?
    C24 N3 Cu1 . . 116.8(2) ?
    C29 N4 C25 . . 118.9(3) ?
    C29 N4 Cu1 . . 129.2(2) ?
    C25 N4 Cu1 . . 111.3(2) ?
    C30 N5 C34 . . 118.5(3) ?
    C30 N5 Cu2 . . 130.1(2) ?
    C34 N5 Cu2 . . 111.4(2) ?
    C39 N6 C35 . . 119.4(3) ?
    C39 N6 Cu2 . . 123.5(2) ?
    C35 N6 Cu2 . . 117.0(2) ?
    C40 N7 C44 . . 119.3(3) ?
    C40 N7 Cu2 . . 124.9(2) ?
    C44 N7 Cu2 . . 115.73(19) ?
    C49 N8 C45 . . 118.2(3) ?
    C49 N8 Cu2 . . 128.6(2) ?
    C45 N8 Cu2 . . 113.0(2) ?
    C60 N9 C64 . . 119.7(3) ?
    C60 N9 Cu3 . . 124.8(2) ?
    C64 N9 Cu3 . . 115.5(2) ?
    C69 N10 C65 . . 118.9(3) ?
    C69 N10 Cu3 . . 127.8(2) ?
    C65 N10 Cu3 . . 113.2(2) ?
    C70 N11 C74 . . 118.9(3) ?
    C70 N11 Cu3 . . 123.9(2) ?
    C74 N11 Cu3 . . 117.1(2) ?
    C79 N12 C75 . . 119.2(3) ?
    C79 N12 Cu3 . . 129.3(2) ?
    C75 N12 Cu3 . . 111.0(2) ?
    C80 N13 C84 . . 118.7(3) ?
    C80 N13 Cu4 . . 128.9(2) ?
    C84 N13 Cu4 . . 112.4(2) ?
    C89 N14 C85 . . 120.3(3) ?
    C89 N14 Cu4 . . 122.8(3) ?
    C85 N14 Cu4 . . 116.9(2) ?
    C90 N15 C94 . . 118.5(3) ?
    C90 N15 Cu4 . . 128.5(2) ?
    C94 N15 Cu4 . . 112.9(2) ?
    C99 N16 C95 . . 119.4(3) ?
    C99 N16 Cu4 . . 124.6(2) ?
    C95 N16 Cu4 . . 116.0(2) ?
    C121 N17 C125 . . 117.2(3) ?
    C130 N18 C126 . . 117.3(3) ?
    C131 N19 C135 . . 117.2(3) ?
    C140 N20 C136 . . 117.4(3) ?
    C6 C1 C2 . . 119.6(3) ?
    C6 C1 C7 . . 120.6(3) ?
    C2 C1 C7 . . 119.8(3) ?
    C3 C2 C1 . . 120.5(3) ?
    C3 C2 H2 . . 119.7 ?
    C1 C2 H2 . . 119.7 ?
    C2 C3 C4 . . 119.1(3) ?
    C2 C3 C8 . . 120.8(3) ?
    C4 C3 C8 . . 120.0(3) ?
    C3 C4 C5 . . 120.8(3) ?
    C3 C4 H4 . . 119.6 ?
    C5 C4 H4 . . 119.6 ?
    C6 C5 C4 . . 119.3(3) ?
    C6 C5 C9 . . 119.9(3) ?
    C4 C5 C9 . . 120.6(3) ?
    C1 C6 C5 . . 120.5(3) ?
    C1 C6 H6 . . 119.7 ?
    C5 C6 H6 . . 119.7 ?
    O2 C7 O1 . . 123.6(3) ?
    O2 C7 C1 . . 119.4(3) ?
    O1 C7 C1 . . 116.9(3) ?
    O4 C8 O3 . . 124.9(3) ?
    O4 C8 C3 . . 121.5(3) ?
    O3 C8 C3 . . 113.6(3) ?
    O6 C9 O5 . . 124.8(3) ?
    O6 C9 C5 . . 122.5(3) ?
    O5 C9 C5 . . 112.7(3) ?
    N1 C10 C11 . . 122.0(3) ?
    N1 C10 H10 . . 119.0 ?
    C11 C10 H10 . . 119.0 ?
    C10 C11 C12 . . 118.8(3) ?
    C10 C11 H11 . . 120.6 ?
    C12 C11 H11 . . 120.6 ?
    C13 C12 C11 . . 119.8(3) ?
    C13 C12 H12 . . 120.1 ?
    C11 C12 H12 . . 120.1 ?
    C12 C13 C14 . . 118.4(3) ?
    C12 C13 H13 . . 120.8 ?
    C14 C13 H13 . . 120.8 ?
    N1 C14 C13 . . 121.6(3) ?
    N1 C14 C15 . . 115.0(3) ?
    C13 C14 C15 . . 123.4(3) ?
    N2 C15 C16 . . 121.1(3) ?
    N2 C15 C14 . . 114.8(3) ?
    C16 C15 C14 . . 124.2(3) ?
    C17 C16 C15 . . 119.3(3) ?
    C17 C16 H16 . . 120.4 ?
    C15 C16 H16 . . 120.4 ?
    C18 C17 C16 . . 119.7(3) ?
    C18 C17 H17 . . 120.2 ?
    C16 C17 H17 . . 120.2 ?
    C17 C18 C19 . . 119.0(3) ?
    C17 C18 H18 . . 120.5 ?
    C19 C18 H18 . . 120.5 ?
    N2 C19 C18 . . 121.5(3) ?
    N2 C19 H19 . . 119.2 ?
    C18 C19 H19 . . 119.2 ?
    N3 C20 C21 . . 122.7(3) ?
    N3 C20 H20 . . 118.7 ?
    C21 C20 H20 . . 118.7 ?
    C20 C21 C22 . . 118.8(3) ?
    C20 C21 H21 . . 120.6 ?
    C22 C21 H21 . . 120.6 ?
    C23 C22 C21 . . 119.3(3) ?
    C23 C22 H22 . . 120.4 ?
    C21 C22 H22 . . 120.4 ?
    C22 C23 C24 . . 119.6(3) ?
    C22 C23 H23 . . 120.2 ?
    C24 C23 H23 . . 120.2 ?
    N3 C24 C23 . . 120.8(3) ?
    N3 C24 C25 . . 115.6(3) ?
    C23 C24 C25 . . 123.7(3) ?
    N4 C25 C26 . . 121.7(3) ?
    N4 C25 C24 . . 116.1(3) ?
    C26 C25 C24 . . 122.1(3) ?
    C27 C26 C25 . . 118.6(3) ?
    C27 C26 H26 . . 120.7 ?
    C25 C26 H26 . . 120.7 ?
    C28 C27 C26 . . 119.4(3) ?
    C28 C27 H27 . . 120.3 ?
    C26 C27 H27 . . 120.3 ?
    C27 C28 C29 . . 118.5(3) ?
    C27 C28 H28 . . 120.7 ?
    C29 C28 H28 . . 120.7 ?
    N4 C29 C28 . . 122.9(3) ?
    N4 C29 H29 . . 118.6 ?
    C28 C29 H29 . . 118.6 ?
    N5 C30 C31 . . 122.7(4) ?
    N5 C30 H30 . . 118.7 ?
    C31 C30 H30 . . 118.7 ?
    C32 C31 C30 . . 117.7(4) ?
    C32 C31 H31 . . 121.1 ?
    C30 C31 H31 . . 121.1 ?
    C31 C32 C33 . . 121.0(4) ?
    C31 C32 H32 . . 119.5 ?
    C33 C32 H32 . . 119.5 ?
    C32 C33 C34 . . 118.8(4) ?
    C32 C33 H33 . . 120.6 ?
    C34 C33 H33 . . 120.6 ?
    N5 C34 C33 . . 121.3(4) ?
    N5 C34 C35 . . 115.8(3) ?
    C33 C34 C35 . . 122.9(3) ?
    N6 C35 C36 . . 121.1(3) ?
    N6 C35 C34 . . 116.0(3) ?
    C36 C35 C34 . . 122.9(3) ?
    C37 C36 C35 . . 118.8(4) ?
    C37 C36 H36 . . 120.6 ?
    C35 C36 H36 . . 120.6 ?
    C38 C37 C36 . . 120.1(3) ?
    C38 C37 H37 . . 120.0 ?
    C36 C37 H37 . . 120.0 ?
    C37 C38 C39 . . 118.6(4) ?
    C37 C38 H38 . . 120.7 ?
    C39 C38 H38 . . 120.7 ?
    N6 C39 C38 . . 122.1(4) ?
    N6 C39 H39 . . 118.9 ?
    C38 C39 H39 . . 118.9 ?
    N7 C40 C41 . . 122.1(3) ?
    N7 C40 H40 . . 118.9 ?
    C41 C40 H40 . . 118.9 ?
    C40 C41 C42 . . 119.1(3) ?
    C40 C41 H41 . . 120.4 ?
    C42 C41 H41 . . 120.4 ?
    C43 C42 C41 . . 119.1(3) ?
    C43 C42 H42 . . 120.4 ?
    C41 C42 H42 . . 120.4 ?
    C42 C43 C44 . . 119.0(3) ?
    C42 C43 H43 . . 120.5 ?
    C44 C43 H43 . . 120.5 ?
    N7 C44 C43 . . 121.2(3) ?
    N7 C44 C45 . . 114.7(3) ?
    C43 C44 C45 . . 124.1(3) ?
    N8 C45 C46 . . 121.8(3) ?
    N8 C45 C44 . . 114.9(3) ?
    C46 C45 C44 . . 123.2(3) ?
    C45 C46 C47 . . 118.7(3) ?
    C45 C46 H46 . . 120.7 ?
    C47 C46 H46 . . 120.7 ?
    C48 C47 C46 . . 119.5(3) ?
    C48 C47 H47 . . 120.3 ?
    C46 C47 H47 . . 120.3 ?
    C47 C48 C49 . . 118.3(3) ?
    C47 C48 H48 . . 120.8 ?
    C49 C48 H48 . . 120.8 ?
    N8 C49 C48 . . 123.5(3) ?
    N8 C49 H49 . . 118.2 ?
    C48 C49 H49 . . 118.2 ?
    C56 C51 C52 . . 119.5(3) ?
    C56 C51 C57 . . 119.7(3) ?
    C52 C51 C57 . . 120.7(3) ?
    C53 C52 C51 . . 120.3(3) ?
    C53 C52 H52 . . 119.9 ?
    C51 C52 H52 . . 119.9 ?
    C52 C53 C54 . . 119.5(3) ?
    C52 C53 C58 . . 121.1(3) ?
    C54 C53 C58 . . 119.2(3) ?
    C55 C54 C53 . . 120.4(3) ?
    C55 C54 H54 . . 119.8 ?
    C53 C54 H54 . . 119.8 ?
    C54 C55 C56 . . 119.9(3) ?
    C54 C55 C59 . . 119.6(3) ?
    C56 C55 C59 . . 120.6(3) ?
    C51 C56 C55 . . 120.4(3) ?
    C51 C56 H56 . . 119.8 ?
    C55 C56 H56 . . 119.8 ?
    O8 C57 O7 . . 124.0(3) ?
    O8 C57 C51 . . 120.3(3) ?
    O7 C57 C51 . . 115.6(3) ?
    O10 C58 O9 . . 125.3(3) ?
    O10 C58 C53 . . 119.9(3) ?
    O9 C58 C53 . . 114.7(3) ?
    O12 C59 O11 . . 124.0(3) ?
    O12 C59 C55 . . 122.1(3) ?
    O11 C59 C55 . . 113.9(3) ?
    N9 C60 C61 . . 121.8(3) ?
    N9 C60 H60 . . 119.1 ?
    C61 C60 H60 . . 119.1 ?
    C60 C61 C62 . . 119.1(3) ?
    C60 C61 H61 . . 120.4 ?
    C62 C61 H61 . . 120.4 ?
    C63 C62 C61 . . 119.3(3) ?
    C63 C62 H62 . . 120.3 ?
    C61 C62 H62 . . 120.3 ?
    C62 C63 C64 . . 119.0(3) ?
    C62 C63 H63 . . 120.5 ?
    C64 C63 H63 . . 120.5 ?
    N9 C64 C63 . . 121.0(3) ?
    N9 C64 C65 . . 115.2(3) ?
    C63 C64 C65 . . 123.7(3) ?
    N10 C65 C66 . . 121.0(3) ?
    N10 C65 C64 . . 115.1(3) ?
    C66 C65 C64 . . 123.9(3) ?
    C67 C66 C65 . . 119.6(3) ?
    C67 C66 H66 . . 120.2 ?
    C65 C66 H66 . . 120.2 ?
    C66 C67 C68 . . 119.2(3) ?
    C66 C67 H67 . . 120.4 ?
    C68 C67 H67 . . 120.4 ?
    C69 C68 C67 . . 118.7(3) ?
    C69 C68 H68 . . 120.7 ?
    C67 C68 H68 . . 120.7 ?
    N10 C69 C68 . . 122.6(3) ?
    N10 C69 H69 . . 118.7 ?
    C68 C69 H69 . . 118.7 ?
    N11 C70 C71 . . 122.7(3) ?
    N11 C70 H70 . . 118.7 ?
    C71 C70 H70 . . 118.7 ?
    C70 C71 C72 . . 118.3(3) ?
    C70 C71 H71 . . 120.8 ?
    C72 C71 H71 . . 120.8 ?
    C73 C72 C71 . . 119.5(3) ?
    C73 C72 H72 . . 120.2 ?
    C71 C72 H72 . . 120.2 ?
    C72 C73 C74 . . 119.3(3) ?
    C72 C73 H73 . . 120.3 ?
    C74 C73 H73 . . 120.3 ?
    N11 C74 C73 . . 121.2(3) ?
    N11 C74 C75 . . 115.4(3) ?
    C73 C74 C75 . . 123.4(3) ?
    N12 C75 C76 . . 121.1(3) ?
    N12 C75 C74 . . 116.0(3) ?
    C76 C75 C74 . . 122.9(3) ?
    C77 C76 C75 . . 118.9(3) ?
    C77 C76 H76 . . 120.6 ?
    C75 C76 H76 . . 120.6 ?
    C76 C77 C78 . . 119.8(3) ?
    C76 C77 H77 . . 120.1 ?
    C78 C77 H77 . . 120.1 ?
    C77 C78 C79 . . 118.4(3) ?
    C77 C78 H78 . . 120.8 ?
    C79 C78 H78 . . 120.8 ?
    N12 C79 C78 . . 122.6(3) ?
    N12 C79 H79 . . 118.7 ?
    C78 C79 H79 . . 118.7 ?
    N13 C80 C81 . . 123.0(4) ?
    N13 C80 H80 . . 118.5 ?
    C81 C80 H80 . . 118.5 ?
    C82 C81 C80 . . 118.5(4) ?
    C82 C81 H81 . . 120.7 ?
    C80 C81 H81 . . 120.7 ?
    C81 C82 C83 . . 119.8(4) ?
    C81 C82 H82 . . 120.1 ?
    C83 C82 H82 . . 120.1 ?
    C82 C83 C84 . . 118.7(4) ?
    C82 C83 H83 . . 120.6 ?
    C84 C83 H83 . . 120.6 ?
    N13 C84 C83 . . 121.2(4) ?
    N13 C84 C85 . . 114.7(3) ?
    C83 C84 C85 . . 124.1(3) ?
    N14 C85 C86 . . 120.2(4) ?
    N14 C85 C84 . . 116.6(3) ?
    C86 C85 C84 . . 123.2(4) ?
    C87 C86 C85 . . 119.1(4) ?
    C87 C86 H86 . . 120.4 ?
    C85 C86 H86 . . 120.4 ?
    C86 C87 C88 . . 120.0(4) ?
    C86 C87 H87 . . 120.0 ?
    C88 C87 H87 . . 120.0 ?
    C89 C88 C87 . . 118.2(4) ?
    C89 C88 H88 . . 120.9 ?
    C87 C88 H88 . . 120.9 ?
    N14 C89 C88 . . 122.2(4) ?
    N14 C89 H89 . . 118.9 ?
    C88 C89 H89 . . 118.9 ?
    N15 C90 C91 . . 123.3(3) ?
    N15 C90 H90 . . 118.4 ?
    C91 C90 H90 . . 118.4 ?
    C90 C91 C92 . . 118.6(3) ?
    C90 C91 H91 . . 120.7 ?
    C92 C91 H91 . . 120.7 ?
    C93 C92 C91 . . 118.4(3) ?
    C93 C92 H92 . . 120.8 ?
    C91 C92 H92 . . 120.8 ?
    C94 C93 C92 . . 120.0(3) ?
    C94 C93 H93 . . 120.0 ?
    C92 C93 H93 . . 120.0 ?
    N15 C94 C93 . . 121.2(3) ?
    N15 C94 C95 . . 114.8(3) ?
    C93 C94 C95 . . 124.0(3) ?
    N16 C95 C96 . . 120.8(3) ?
    N16 C95 C94 . . 115.0(3) ?
    C96 C95 C94 . . 124.3(3) ?
    C97 C96 C95 . . 119.4(3) ?
    C97 C96 H96 . . 120.3 ?
    C95 C96 H96 . . 120.3 ?
    C98 C97 C96 . . 119.7(3) ?
    C98 C97 H97 . . 120.1 ?
    C96 C97 H97 . . 120.1 ?
    C97 C98 C99 . . 118.4(3) ?
    C97 C98 H98 . . 120.8 ?
    C99 C98 H98 . . 120.8 ?
    N16 C99 C98 . . 122.4(3) ?
    N16 C99 H99 . . 118.8 ?
    C98 C99 H99 . . 118.8 ?
    C102 C101 C106 . . 120.0(3) ?
    C102 C101 C107 . . 119.0(3) ?
    C106 C101 C107 . . 121.0(3) ?
    C103 C102 C101 . . 121.1(3) ?
    C103 C102 H102 . . 119.5 ?
    C101 C102 H102 . . 119.5 ?
    C104 C103 C102 . . 118.6(3) ?
    C104 C103 C108 . . 120.2(3) ?
    C102 C103 C108 . . 121.2(3) ?
    C103 C104 C105 . . 121.4(3) ?
    C103 C104 H104 . . 119.3 ?
    C105 C104 H104 . . 119.3 ?
    C106 C105 C104 . . 119.6(3) ?
    C106 C105 C109 . . 122.3(3) ?
    C104 C105 C109 . . 118.1(3) ?
    C105 C106 C101 . . 119.4(3) ?
    C105 C106 H106 . . 120.3 ?
    C101 C106 H106 . . 120.3 ?
    O13 C107 O14 . . 124.1(3) ?
    O13 C107 C101 . . 119.4(3) ?
    O14 C107 C101 . . 116.5(3) ?
    O16 C108 O15 . . 125.2(3) ?
    O16 C108 C103 . . 117.5(3) ?
    O15 C108 C103 . . 117.3(3) ?
    O17 C109 O18 . . 123.3(3) ?
    O17 C109 C105 . . 121.9(3) ?
    O18 C109 C105 . . 114.9(3) ?
    C112 C111 C116 . . 119.7(3) ?
    C112 C111 C117 . . 122.0(3) ?
    C116 C111 C117 . . 118.3(3) ?
    C113 C112 C111 . . 120.3(3) ?
    C113 C112 H112 . . 119.9 ?
    C111 C112 H112 . . 119.9 ?
    C112 C113 C114 . . 119.3(3) ?
    C112 C113 C118 . . 121.4(3) ?
    C114 C113 C118 . . 119.3(3) ?
    C113 C114 C115 . . 120.8(3) ?
    C113 C114 H114 . . 119.6 ?
    C115 C114 H114 . . 119.6 ?
    C116 C115 C114 . . 119.1(3) ?
    C116 C115 C119 . . 118.9(4) ?
    C114 C115 C119 . . 122.0(4) ?
    C115 C116 C111 . . 120.8(3) ?
    C115 C116 H116 . . 119.6 ?
    C111 C116 H116 . . 119.6 ?
    O20 C117 O19 . . 123.3(3) ?
    O20 C117 C111 . . 117.9(3) ?
    O19 C117 C111 . . 118.8(3) ?
    O21 C118 O22 . . 123.3(3) ?
    O21 C118 C113 . . 121.4(3) ?
    O22 C118 C113 . . 115.3(3) ?
    O24 C119 O23 . . 124.8(4) ?
    O24 C119 C115 . . 116.0(4) ?
    O23 C119 C115 . . 119.1(4) ?
    N17 C121 C122 . . 124.1(4) ?
    N17 C121 H121 . . 117.9 ?
    C122 C121 H121 . . 117.9 ?
    C121 C122 C123 . . 117.9(3) ?
    C121 C122 H122 . . 121.0 ?
    C123 C122 H122 . . 121.0 ?
    C124 C123 C122 . . 118.9(4) ?
    C124 C123 H123 . . 120.5 ?
    C122 C123 H123 . . 120.5 ?
    C123 C124 C125 . . 119.6(3) ?
    C123 C124 H124 . . 120.2 ?
    C125 C124 H124 . . 120.2 ?
    N17 C125 C124 . . 122.2(3) ?
    N17 C125 C126 . . 116.2(3) ?
    C124 C125 C126 . . 121.5(3) ?
    N18 C126 C127 . . 122.4(3) ?
    N18 C126 C125 . . 116.4(3) ?
    C127 C126 C125 . . 121.2(3) ?
    C128 C127 C126 . . 118.8(3) ?
    C128 C127 H127 . . 120.6 ?
    C126 C127 H127 . . 120.6 ?
    C129 C128 C127 . . 119.2(4) ?
    C129 C128 H128 . . 120.4 ?
    C127 C128 H128 . . 120.4 ?
    C128 C129 C130 . . 117.8(4) ?
    C128 C129 H129 . . 121.1 ?
    C130 C129 H129 . . 121.1 ?
    N18 C130 C129 . . 124.4(4) ?
    N18 C130 H130 . . 117.8 ?
    C129 C130 H130 . . 117.8 ?
    N19 C131 C132 . . 124.1(3) ?
    N19 C131 H131 . . 118.0 ?
    C132 C131 H131 . . 118.0 ?
    C133 C132 C131 . . 118.1(3) ?
    C133 C132 H132 . . 120.9 ?
    C131 C132 H132 . . 120.9 ?
    C132 C133 C134 . . 119.0(3) ?
    C132 C133 H133 . . 120.5 ?
    C134 C133 H133 . . 120.5 ?
    C133 C134 C135 . . 119.1(3) ?
    C133 C134 H134 . . 120.4 ?
    C135 C134 H134 . . 120.4 ?
    N19 C135 C134 . . 122.4(3) ?
    N19 C135 C136 . . 116.7(3) ?
    C134 C135 C136 . . 120.9(3) ?
    N20 C136 C137 . . 121.8(3) ?
    N20 C136 C135 . . 116.7(3) ?
    C137 C136 C135 . . 121.5(3) ?
    C138 C137 C136 . . 119.8(3) ?
    C138 C137 H137 . . 120.1 ?
    C136 C137 H137 . . 120.1 ?
    C137 C138 C139 . . 118.6(3) ?
    C137 C138 H138 . . 120.7 ?
    C139 C138 H138 . . 120.7 ?
    C140 C139 C138 . . 118.6(3) ?
    C140 C139 H139 . . 120.7 ?
    C138 C139 H139 . . 120.7 ?
    N20 C140 C139 . . 123.7(3) ?
    N20 C140 H140 . . 118.1 ?
    C139 C140 H140 . . 118.1 ?
    H74V O74W H74W . . 114(5) ?
    H76W O76W H76V . . 114(6) ?
    H77W O77W H77V . . 83(5) ?
    H78W O78W H78V . . 121(6) ?
    H79W O79W H79V . . 119(4) ?
    H80V O80W H80W . . 116(5) ?
    H81W O81W H81V . . 102(4) ?
    O83W O83V O96W . . 172.9(12) ?
    H84W O84W H84V . . 72(4) ?
    H85W O85W H85V . . 99(4) ?
    H86W O86W H86V . . 103(4) ?
    H87V O87W H87W . . 89(4) ?
    H88W O88W H88V . . 108(5) ?
    H89V O89W H89W . . 119(4) ?
    H90W O90W H90V . . 99(4) ?
    H91V O91W H91W . . 101(4) ?
    H92W O92W H92V . . 110(4) ?
    H93V O93W H93W . . 104(4) ?
    H94W O94W H94V . . 65(3) ?
    H95W O95W H95V . . 100(4) ?
    O83V O96W H96W . . 121(4) ?
    H97V O97W H97W . . 104(4) ?
    H98W O98W H98V . . 102(4) ?
    H99W O99W H99V . . 132(4) ?
loop_
    _geom_hbond_atom_site_label_D
    _geom_hbond_atom_site_label_H
    _geom_hbond_atom_site_label_A
    _geom_hbond_site_symmetry_A
    _geom_hbond_distance_DH
    _geom_hbond_distance_HA
    _geom_hbond_distance_DA
    _geom_hbond_angle_DHA
    O5 H5W O85W . 0.87(4) 1.72(2) 2.565(3) 165(4)
    O85W H85V O97W . 0.847(19) 1.87(2) 2.698(4) 164(4)
    O85W H85W O93W . 0.85(4) 1.86(2) 2.707(4) 175(4)
    O93W H93V O16 . 0.843(19) 1.92(2) 2.745(3) 166(5)
    O93W H93W O87W . 0.84(4) 1.88(2) 2.710(4) 176(5)
    O97W H97V O16 . 0.86(4) 1.88(2) 2.735(3) 171(4)
    O97W H97W O74W . 0.879(19) 1.87(2) 2.733(4) 167(4)
    O87W H87W O6 . 0.838(19) 2.03(2) 2.868(4) 177(5)
    O87W H87V O13 . 0.85(4) 1.89(2) 2.734(4) 174(5)
    O74W H74V O91W . 0.83(2) 1.96(2) 2.776(4) 170(5)
    O74W H74W O83W . 0.845(19) 1.95(3) 2.696(5) 146(5)
    O91W H91V O80W . 0.863(19) 1.89(2) 2.750(4) 176(5)
    O91W H91W O79W . 0.87(4) 2.03(2) 2.882(4) 169(4)
    O80W H80V O15 . 0.83(4) 2.03(3) 2.796(3) 154(5)
    O80W H80W O81W 1_655 0.885(19) 1.92(2) 2.788(4) 167(4)
    O98W H98V O15 . 0.819(19) 1.97(2) 2.789(3) 176(4)
    O98W H98W O81W 1_655 0.823(19) 2.00(3) 2.753(4) 152(4)
    O81W H81W O12 . 0.85(4) 1.98(2) 2.820(4) 170(5)
    O81W H81V O92W . 0.825(19) 1.88(2) 2.692(4) 169(5)
    O92W H92W O23 . 0.862(19) 1.91(2) 2.757(4) 169(4)
    O92W H92V O99W . 0.829(19) 2.01(2) 2.801(4) 159(4)
    O99W H99W O85W . 0.847(19) 1.93(2) 2.752(4) 164(4)
    O99W H99V O96W . 0.851(19) 2.06(3) 2.845(5) 153(4)
    O96W H96W O24 . 0.96(5) 1.75(4) 2.533(6) 137(3)
    O22 H22V O14 1_565 0.86(2) 1.67(2) 2.518(3) 167(5)
data_global
_journal_data_validation_number     ?
_journal_date_recd_electronic     2007-12-10
_journal_date_accepted     2008-01-17
_journal_name_full     'Acta Crystallographica, Section E'
_journal_year     2008
_journal_volume     64
_journal_issue      2
_journal_page_first     m384
_journal_page_last     m385
_journal_paper_category     QM
_journal_coeditor_code     PK2079
_publ_contact_author_name     'Zdenek Travnicek'
_publ_contact_author_address
;
Department of Inorganic Chemistry
Faculty of Science
Palack\'y University
K\<r\'i\<zkovsk\'eho 10
CZ-771 47 Olomouc
Czech Republic,
and Laboratory of Functional Genomics and Proteomics
Institute of Experimental Biology
Faculty of Science
Masaryk University
Kamenice 5
CZ-625 00 Brno
Czech Republic
;
_publ_contact_author_email     zdenek.travnicek@upol.cz
_publ_contact_author_fax     '+420 585634954'
_publ_contact_author_phone     '+420 585634944'
_publ_section_title
;\
(\m-5-Carboxybenzene-1,3-dicarboxylato-\k^2^<i>O</i>^1^:<i>O</i>^3^)bis[bis(2,\
2'-bipyridine-\k^2^<i>N</i>,<i>N</i>')copper(II)]
5-carboxybenzene-1,3-dicarboxylate 2,2'-bipyridine solvate tridecahydrate
;
loop_
    _publ_author_name
    _publ_author_footnote
    _publ_author_address
    'Marek, Jarom\'ir' .
;
Department of Inorganic Chemistry
Faculty of Science
Palack\'y University
K\<r\'i\<zkovsk\'eho 10
CZ-771 47 Olomouc
Czech Republic,
and
Laboratory of Functional Genomics and Proteomics
Institute of Experimental Biology
Faculty of Science
Masaryk University
Kamenice 5
CZ-625 00 Brno
Czech Republic
;
    'Tr\'avn\'i\<cek, Zden\<ek' .
;
Department of Inorganic Chemistry
Faculty of Science
Palack\'y University
K\<r\'i\<zkovsk\'eho 10
CZ-771 47 Olomouc
Czech Republic
;
