# Supplementary material for: (μ-5-Carboxy­benzene-1,3-dicarboxyl­ato-κ2 O 1:O 3)bis­[bis­(2,2′-bipyridine-κ2 N,N′)copper(II)] 5-carboxy­benzene-1,3-dicarboxyl­ate 2,2′-bipyridine solvate trideca­hydrate
Source: Acta Crystallogr Sect E Struct Rep Online. 2008 Jan 23;64(Pt 2):m384–5. doi: 10.1107/S1600536808001852 (PMC2960318; doi:10.1107/S1600536808001852)
Supplement: Supplementary file 2 [file e-64-0m384-Isup2.hkl]

# 
# h,k,l, Fc-squared, Fo-squared, sigma(Fo-squared) and status flag 
# 
data_I
_shelx_title '   oz35 in P2(1)' 
_shelx_refln_list_code          4 
_shelx_F_calc_maximum      596.96 
_exptl_crystal_F_000      3240.00 
_reflns_d_resolution_high  0.8393 
 
loop_ 
 _symmetry_equiv_pos_as_xyz 
 'x, y, z' 
 '-x, y+1/2, -z' 
 
_cell_length_a    14.4638 
_cell_length_b    19.7448 
_cell_length_c    25.0638 
_cell_angle_alpha  90.000 
_cell_angle_beta   99.205 
_cell_angle_gamma  90.000 
 
_shelx_F_squared_multiplier     1.000 
 
loop_ 
 _refln_index_h 
 _refln_index_k 
 _refln_index_l 
 _refln_F_squared_calc 
 _refln_F_squared_meas 
 _refln_F_squared_sigma 
 _refln_observed_status 
   6 -22   0      250.35      318.94    105.76 o 
   6 -21   0       60.93      142.26     78.95 o 
   7 -21   0     1868.14     1912.35    113.92 o 
   6 -20   0       38.67        0.00     47.35 o 
   7 -20   0       66.30       65.23     83.65 o 
   8 -20   0      222.06      114.11    123.15 o 
   6 -19   0       11.31        9.51     59.50 o 
   7 -19   0     1532.66     1301.18     98.05 o 
   8 -19   0      893.70      677.73     91.27 o 
   9 -19   0     1305.65     1403.03    100.14 o 
  10 -19   0       92.27      172.62     97.49 o 
   6 -18   0      354.30      484.21     90.39 o 
   7 -18   0      415.77      412.52     86.58 o 
   8 -18   0     1428.36     1239.23     95.03 o 
   9 -18   0     1442.08     1366.94     89.97 o 
  10 -18   0      114.98       34.54     87.54 o 
   6 -17   0      168.60      202.62     46.89 o 
   7 -17   0     4505.61     4543.51    109.40 o 
   8 -17   0       57.29       19.48     31.24 o 
   9 -17   0      752.58      759.54     66.42 o 
  10 -17   0      111.46      115.14     58.23 o 
  11 -17   0      263.09      299.21    102.72 o 
   4 -16   0      171.17      133.36     59.24 o 
   5 -16   0      239.61      234.09     62.29 o 
   6 -16   0     3398.38     3537.39     64.60 o 
   7 -16   0      749.87      727.14     51.96 o 
   8 -16   0     3355.43     3292.61     94.04 o 
   9 -16   0     3356.39     3324.48     72.65 o 
  10 -16   0      518.80      455.02     61.81 o 
  11 -16   0     2222.15     2321.58     73.23 o 
  12 -16   0      453.72      573.59     65.17 o 
   2 -15   0      873.07      903.76     38.19 o 
   3 -15   0      183.42      166.95     51.04 o 
   4 -15   0      567.15      570.31     47.04 o 
   5 -15   0      309.57      290.08     56.17 o 
   6 -15   0      993.76     1022.54     49.02 o 
   7 -15   0     1203.75     1164.74     53.47 o 
   8 -15   0       62.08        0.00     62.06 o 
   9 -15   0      801.41      783.13     57.53 o 
  10 -15   0      538.65      600.11     56.73 o 
  11 -15   0      247.41      220.15     52.23 o 
  12 -15   0       24.68       48.36     72.14 o 
  13 -15   0     1950.17     2026.63    117.08 o 
   1 -14   0     1768.27     1773.67     33.97 o 
   2 -14   0      662.23      591.43     36.38 o 
   3 -14   0     2303.41     2331.86     53.86 o 
   4 -14   0     1371.26     1446.79     53.89 o 
   5 -14   0     5883.40     5875.94     87.15 o 
   6 -14   0     4080.82     3962.46    122.00 o 
   7 -14   0     3918.04     3566.71     64.87 o 
   8 -14   0     2863.58     2684.96     74.61 o 
   9 -14   0      229.49      278.59     51.68 o 
  10 -14   0     2330.58     2299.13     66.01 o 
  11 -14   0      256.84      232.44     55.78 o 
  12 -14   0     1425.31     1338.89     64.13 o 
  13 -14   0     1487.82     1467.24    104.74 o 
   1 -13   0     6178.19     5759.23     49.97 o 
   2 -13   0     3870.82     3559.81     51.31 o 
   3 -13   0      679.71      724.43     41.99 o 
   4 -13   0      105.49       59.90     46.85 o 
   6 -13   0      694.36      739.74     70.09 o 
   7 -13   0     8282.99     7818.52     80.11 o 
   8 -13   0      708.01      704.72     51.19 o 
   9 -13   0     2243.12     2143.67     61.65 o 
  10 -13   0      571.57      610.39     53.72 o 
  11 -13   0     1164.00     1009.37     60.79 o 
  12 -13   0     1176.15     1152.56     62.83 o 
  13 -13   0      753.89      807.71     99.43 o 
  14 -13   0      197.64      101.16    107.41 o 
   1 -12   0      152.86      140.77     24.71 o 
   2 -12   0     2452.72     2605.70     45.51 o 
   3 -12   0     2819.06     2638.48     51.87 o 
   4 -12   0      602.97      636.33     43.98 o 
   5 -12   0      225.79      198.18     43.42 o 
   6 -12   0     9136.07     9029.74     77.51 o 
   7 -12   0       49.50       68.94     44.20 o 
   8 -12   0      796.83      809.99     50.46 o 
   9 -12   0      592.33      597.43     56.98 o 
  10 -12   0     2401.72     2224.92     60.82 o 
  11 -12   0       91.58      107.84     63.61 o 
  12 -12   0      448.79      527.57     56.98 o 
  13 -12   0      152.24      167.16     96.71 o 
  14 -12   0     1662.61     1757.32    112.64 o 
   1 -11   0      948.15      721.76     27.91 o 
   2 -11   0     4513.96     4678.32     53.58 o 
   3 -11   0     4848.21     4949.91     61.65 o 
   4 -11   0     1517.66     1366.80     46.02 o 
   6 -11   0     3665.50     3505.54     53.24 o 
   7 -11   0     7077.06     7131.24     72.57 o 
   8 -11   0      310.55      283.01     42.49 o 
   9 -11   0     1437.69     1629.61     55.72 o 
  10 -11   0       67.01       50.32     58.93 o 
  11 -11   0       28.44       10.24     52.51 o 
  12 -11   0      696.98      725.41     61.37 o 
  13 -11   0     2648.45     2874.20    113.88 o 
  14 -11   0      367.08      698.12    104.15 o 
  15 -11   0     1168.79     1102.50    114.36 o 
   0 -10   0     9881.66     8584.73     41.92 o 
   1 -10   0       30.82       38.29     20.69 o 
   2 -10   0    23630.03    25306.49    107.31 o 
   3 -10   0     5069.41     4845.04     60.16 o 
   4 -10   0     4945.57     5118.13     68.96 o 
   5 -10   0      679.05      677.12     47.49 o 
   6 -10   0     5790.11     5622.31     60.43 o 
   7 -10   0     1747.09     1756.07     45.82 o 
   8 -10   0     4708.28     4528.35     63.06 o 
   9 -10   0     2834.98     2829.06     79.28 o 
  10 -10   0     5176.11     5068.46     72.32 o 
  11 -10   0      962.03      823.57     53.49 o 
  12 -10   0     2076.39     1975.63     61.51 o 
  13 -10   0      288.35      318.94     90.36 o 
  14 -10   0     2740.32     2493.06    115.25 o 
  15 -10   0      256.57       85.18    277.19 o 
   2  -9   0     1775.09     1701.42     39.28 o 
   3  -9   0     5458.94     5532.39     63.63 o 
   4  -9   0     4267.74     3721.12     61.70 o 
   5  -9   0     1468.61     1238.28     36.14 o 
   6  -9   0      830.13      707.12     36.89 o 
   7  -9   0     6064.98     5855.85     63.35 o 
   8  -9   0     3586.62     3594.69     56.34 o 
   9  -9   0     1440.65     1303.40     47.08 o 
  10  -9   0      235.50      220.14     41.54 o 
  11  -9   0       88.02       32.07     44.70 o 
  12  -9   0      816.02      669.59     52.55 o 
  13  -9   0      554.41      483.37     91.21 o 
  14  -9   0      666.50      588.14     99.69 o 
  15  -9   0      530.64      513.79    101.60 o 
   0  -8   0    55392.24    53299.70     93.30 o 
   1  -8   0     1025.33      951.69     27.83 o 
   2  -8   0     3866.83     3425.68     46.31 o 
   3  -8   0     3408.76     3152.86     51.46 o 
   4  -8   0     1167.06     1248.29     47.35 o 
   5  -8   0     5952.76     5803.28     54.47 o 
   6  -8   0     1141.18      963.49     35.24 o 
   7  -8   0     3762.75     3712.73     52.09 o 
   8  -8   0    44548.74    46042.93    155.91 o 
   9  -8   0     1161.28     1085.36     44.73 o 
  10  -8   0      369.69      462.69     44.91 o 
  11  -8   0      887.94      849.08     49.26 o 
  12  -8   0     1055.04     1120.33     55.40 o 
  13  -8   0       58.74        0.00     25.39 o 
  14  -8   0     2857.16     3216.99    121.45 o 
  15  -8   0     1080.62     1236.80    110.43 o 
   2  -7   0     1046.72     1000.79     32.67 o 
   3  -7   0    14564.92    15301.35     91.23 o 
   4  -7   0     1461.75     1469.27     48.28 o 
   5  -7   0     4702.60     4984.88     70.02 o 
   6  -7   0       29.76       41.06     41.55 o 
   7  -7   0    17253.08    17733.74     92.75 o 
   8  -7   0     8299.77     8132.50    214.93 o 
   9  -7   0      149.14      169.68     39.86 o 
  10  -7   0     1470.94     1514.51     49.67 o 
  11  -7   0     6686.92     6584.01     76.90 o 
  12  -7   0       45.02        3.82     81.84 o 
  13  -7   0       55.73        0.00      8.84 o 
  14  -7   0     1069.28      928.52     97.81 o 
  15  -7   0     1309.10     1515.06    107.91 o 
  16  -7   0      743.81      719.28    112.99 o 
   1  -6   0      983.13      901.90     26.82 o 
   2  -6   0     7254.09     6423.41     54.26 o 
   3  -6   0     4505.67     4905.04     58.34 o 
   4  -6   0    19089.37    19392.76     78.98 o 
   5  -6   0       31.39       56.82     37.66 o 
   6  -6   0    29671.76    27817.82    254.49 o 
   7  -6   0     3236.51     3213.95     45.89 o 
   8  -6   0    38378.56    39419.09    374.62 o 
   9  -6   0      399.00      302.61     46.03 o 
  10  -6   0      230.95      237.45     39.57 o 
  11  -6   0     3100.57     3172.06    120.75 o 
  12  -6   0      327.63      374.36     62.76 o 
  13  -6   0      211.56      132.37     83.90 o 
  14  -6   0     7861.84     8205.64    155.57 o 
  15  -6   0      545.60      478.29    104.51 o 
  16  -6   0     1699.99     1849.94    123.56 o 
   1  -5   0    21309.05    24476.32     75.28 o 
   2  -5   0      138.03      224.40     32.44 o 
   3  -5   0     7539.13     7815.32     67.47 o 
   4  -5   0      614.23      650.58     28.56 o 
   5  -5   0    11796.77    13524.88     69.37 o 
   6  -5   0      962.99      918.17     33.04 o 
   7  -5   0     6481.64     6860.14     58.38 o 
   8  -5   0     4332.74     4247.22     80.43 o 
   9  -5   0      869.76      953.52     39.70 o 
  10  -5   0     1679.95     1735.70     46.62 o 
  11  -5   0      231.72      265.26     41.17 o 
  12  -5   0      160.65      142.00     41.44 o 
  13  -5   0     1107.90     1142.14     88.59 o 
  14  -5   0     2947.65     3184.90    116.28 o 
  15  -5   0      731.63      772.50     99.66 o 
  16  -5   0     1577.61     2062.94    120.60 o 
   1  -4   0     1746.15     1285.11     26.43 o 
   2  -4   0    31947.21    34069.62    104.42 o 
   3  -4   0     3718.22     3230.68     33.92 o 
   4  -4   0     3656.50     3878.37     67.99 o 
   5  -4   0      535.52      467.88     27.41 o 
   6  -4   0    29844.49    29194.22    130.36 o 
   7  -4   0       21.89       10.46     10.21 o 
   8  -4   0    27238.36    27031.60    108.95 o 
   9  -4   0      567.09      546.57     35.55 o 
  10  -4   0     3474.82     3342.56     61.30 o 
  11  -4   0     2184.48     2333.27     51.69 o 
  12  -4   0     3366.19     3530.42     61.47 o 
  13  -4   0        5.82        0.00    153.24 o 
  14  -4   0     3175.57     3229.55    114.42 o 
  15  -4   0      574.07      564.26     90.92 o 
  16  -4   0     3204.03     3375.49    132.15 o 
   1  -3   0    15307.33    15198.10     53.97 o 
   2  -3   0      206.89      120.32     22.51 o 
   3  -3   0     8387.99     8273.83     43.77 o 
   4  -3   0       21.47      103.47     19.82 o 
   5  -3   0     2457.14     2519.89     34.73 o 
   6  -3   0     3004.01     2835.05     67.57 o 
   7  -3   0      599.07      658.95     31.11 o 
   8  -3   0     1748.14     1722.58     38.86 o 
   9  -3   0      197.07      169.71     32.95 o 
  10  -3   0      289.31      413.81     34.88 o 
  11  -3   0      257.11      407.80     39.86 o 
  12  -3   0      248.35      268.34     40.60 o 
  13  -3   0      898.16      829.79     84.46 o 
  14  -3   0      517.70      574.78     90.37 o 
  15  -3   0      685.25      761.62    104.28 o 
  16  -3   0      718.75      790.51    107.92 o 
   2  -2   0    27282.40    31346.85     84.89 o 
   3  -2   0      100.51      123.46     24.94 o 
   4  -2   0    10984.06    12051.29     53.35 o 
   5  -2   0      748.52      617.94     27.46 o 
   6  -2   0    12793.96    13653.39     67.00 o 
   7  -2   0     2968.64     2551.41     38.80 o 
   8  -2   0    28527.36    28311.69    235.61 o 
   9  -2   0      633.39      663.02     32.96 o 
  10  -2   0     7140.62     6869.44    165.39 o 
  11  -2   0     1360.96     1331.69     54.68 o 
  12  -2   0     2422.41     2517.94    103.01 o 
  13  -2   0      657.69      741.97     81.09 o 
  14  -2   0     3795.14     3835.97    119.19 o 
  15  -2   0      880.72      854.92     95.97 o 
  16  -2   0     1470.42     1614.38    111.48 o 
   2  -1   0      360.48      163.24     16.77 o 
   3  -1   0    18148.78    19666.17    158.01 o 
   4  -1   0       27.74      152.17     71.87 o 
   5  -1   0     3512.34     3508.14     36.78 o 
   6  -1   0      667.16      508.55     27.67 o 
   7  -1   0     5948.30     6183.27    121.89 o 
   8  -1   0     5388.42     5008.39     88.64 o 
   9  -1   0       87.64      185.97     40.57 o 
  10  -1   0      724.35      765.49     36.91 o 
  11  -1   0     4109.19     4441.27     59.28 o 
  12  -1   0     8422.66     8586.47    134.17 o 
  13  -1   0      629.24      466.60     87.06 o 
  14  -1   0      478.81      475.00     85.76 o 
  15  -1   0      363.93      398.26     91.72 o 
  16  -1   0     1051.73     1170.82    107.58 o 
   2   0   0    64103.13    80189.48    432.01 o 
   3   0   0      536.41      800.75     18.23 o 
   4   0   0      388.49      322.39     19.72 o 
   5   0   0      188.81       73.17     20.25 o 
   6   0   0     9066.70     8214.21     79.88 o 
   7   0   0      136.70       88.72     20.02 o 
   8   0   0    43667.80    42212.07    312.15 o 
   9   0   0       34.05       30.28     21.37 o 
  10   0   0     4269.30     4463.90     91.26 o 
  11   0   0     1119.23     1086.85     70.85 o 
  12   0   0     7126.93     7255.80    125.26 o 
  13   0   0      190.21      275.79     76.48 o 
  14   0   0     3077.97     3264.76    109.71 o 
  15   0   0      243.50      169.67     92.35 o 
  16   0   0     2734.53     2532.10    119.59 o 
  17   0   0       53.83       55.70    158.21 o 
   2   1   0      356.40      146.87     12.57 o 
   3   1   0    18454.83    20035.17     61.49 o 
   4   1   0       37.93       66.65     28.33 o 
   5   1   0     3336.35     3406.63     41.12 o 
   6   1   0      517.42      431.95     31.70 o 
   7   1   0     5876.81     6236.47     59.37 o 
   8   1   0     5271.69     4764.75     57.11 o 
   9   1   0       54.20       73.03     35.78 o 
  10   1   0      694.74      685.31     44.10 o 
  11   1   0     4369.00     4525.67     99.89 o 
  12   1   0     8487.71     8551.38    130.68 o 
  13   1   0      732.02      706.32     83.67 o 
  14   1   0      539.87      555.26     91.68 o 
  15   1   0      355.02      384.35     99.35 o 
  16   1   0     1058.21     1169.14    105.41 o 
   2   2   0    28065.47    31875.90     56.05 o 
   3   2   0      108.60      102.29     18.74 o 
   4   2   0    10793.93    11725.57     51.58 o 
   5   2   0      764.28      687.61     29.34 o 
   6   2   0    13860.12    14973.45    207.78 o 
   7   2   0     3071.71     2658.98     45.06 o 
   8   2   0    28078.79    27963.30    310.06 o 
   9   2   0      697.89      660.12     46.03 o 
  10   2   0     7101.61     6856.00     76.42 o 
  11   2   0     1407.01     1411.96     68.32 o 
  12   2   0     2172.86     2218.37     83.77 o 
  13   2   0      675.65      637.14     84.54 o 
  14   2   0     3537.97     3634.86    112.24 o 
  15   2   0      968.55     1040.48     96.49 o 
  16   2   0     1447.77     1455.35    107.12 o 
   1   3   0    15289.88    14958.16    279.45 o 
   2   3   0      247.46      113.81     11.27 o 
   3   3   0     8607.21     8522.48     48.02 o 
   4   3   0       40.28       89.65     19.00 o 
   5   3   0     2499.53     2487.45     30.30 o 
   6   3   0     3382.65     3131.29     43.74 o 
   7   3   0      779.93      809.79     35.67 o 
   8   3   0     1676.98     1605.74     42.66 o 
   9   3   0      295.08      262.16     36.50 o 
  10   3   0      321.14      384.28     41.07 o 
  11   3   0      295.21      447.86     47.88 o 
  12   3   0      276.59      261.17     51.23 o 
  13   3   0     1018.37      981.59    107.40 o 
  14   3   0      674.74      699.14     88.20 o 
  15   3   0      740.04      776.63     91.83 o 
  16   3   0      690.31      733.60    101.95 o 
   0   4   0    91009.70   100143.36    479.27 o 
   1   4   0     1735.75     1290.75     32.38 o 
   2   4   0    31013.17    33567.93     52.08 o 
   3   4   0     3699.95     3160.23     51.58 o 
   4   4   0     3392.37     3614.84     30.77 o 
   5   4   0      537.95      476.14     23.88 o 
   6   4   0    33530.72    33740.78    463.52 o 
   7   4   0       14.61        6.76     26.06 o 
   8   4   0    27406.43    27817.15    161.97 o 
   9   4   0      605.42      597.68     39.46 o 
  10   4   0     3377.71     3357.97     76.55 o 
  11   4   0     2232.16     2510.68     61.11 o 
  12   4   0     4165.04     4148.08     75.80 o 
  13   4   0       19.73        5.08    128.16 o 
  14   4   0     3247.69     3065.08     78.17 o 
  15   4   0      582.88      577.90     90.08 o 
  16   4   0     3410.86     3465.02    123.41 o 
   1   5   0    21702.56    24809.17    102.23 o 
   2   5   0      208.95      306.71     12.46 o 
   3   5   0     7749.60     8150.96     42.48 o 
   4   5   0      604.32      649.63     16.89 o 
   5   5   0    12535.14    14107.52     44.55 o 
   6   5   0     1126.05     1037.60     27.16 o 
   7   5   0     7287.15     7795.59    101.11 o 
   8   5   0     4124.77     3888.92     52.46 o 
   9   5   0     1132.65     1290.36     43.76 o 
  10   5   0     1697.65     1749.72     96.34 o 
  11   5   0      266.76      329.14     45.37 o 
  12   5   0      254.80      255.95     68.20 o 
  13   5   0      864.67      958.94     86.28 o 
  14   5   0     2908.16     3037.49     78.51 o 
  15   5   0      764.76      719.24     76.54 o 
  16   5   0     1710.23     2005.87    111.20 o 
   0   6   0    27163.48    25864.39     78.54 o 
   1   6   0     1022.75      972.61     21.79 o 
   2   6   0     6852.05     6269.94     35.26 o 
   3   6   0     4419.65     4640.54     61.19 o 
   4   6   0    19736.87    20005.28     74.45 o 
   5   6   0       15.36        0.56     14.01 o 
   6   6   0    28987.79    27947.32     88.16 o 
   7   6   0     3281.81     3391.55     39.26 o 
   8   6   0    38295.99    39900.07    139.36 o 
   9   6   0      396.48      362.20     38.80 o 
  10   6   0      235.40      136.76     49.32 o 
  11   6   0     3052.93     3167.22    124.38 o 
  12   6   0      571.43      494.60     52.20 o 
  13   6   0      132.82       96.89     43.69 o 
  14   6   0     7963.32     8072.42    102.68 o 
  15   6   0      534.55      474.66     71.09 o 
  16   6   0     1747.45     1650.46     79.05 o 
   1   7   0    19501.56    21996.31     95.06 o 
   2   7   0      903.62      882.36     22.49 o 
   3   7   0    14761.35    15536.33     58.36 o 
   4   7   0     1328.56     1358.83     26.15 o 
   5   7   0     4094.79     4551.87     29.19 o 
   6   7   0       28.80       37.98     17.59 o 
   7   7   0    16603.23    17240.42     57.44 o 
   8   7   0     8390.99     8057.94    180.58 o 
   9   7   0      290.73      251.48     28.41 o 
  10   7   0     1383.12     1460.36     57.15 o 
  11   7   0     6668.35     6510.74     79.36 o 
  12   7   0       98.03       14.15     59.96 o 
  13   7   0       10.15        0.00      3.81 o 
  14   7   0     1269.50     1147.89     91.68 o 
  15   7   0     1331.94     1377.27     71.79 o 
  16   7   0      753.33      793.63    128.36 o 
   0   8   0    54643.26    54077.11    171.96 o 
   1   8   0     1093.88     1032.28     28.35 o 
   2   8   0     3730.47     3214.94     36.11 o 
   3   8   0     3617.17     3228.99     39.33 o 
   4   8   0     1232.79     1336.63     31.67 o 
   5   8   0     6064.46     5975.22     35.44 o 
   6   8   0      620.99      571.20     19.47 o 
   7   8   0     3829.88     3750.69     66.26 o 
   8   8   0    44750.08    46841.05    140.51 o 
   9   8   0     1205.13     1107.76     31.89 o 
  10   8   0      507.92      560.57     30.44 o 
  11   8   0      861.10      863.51     50.70 o 
  12   8   0     1543.13     1532.16     59.91 o 
  13   8   0      130.94      120.71     59.37 o 
  14   8   0     2831.54     3038.81     77.64 o 
  15   8   0     1167.48     1229.19     69.51 o 
   1   9   0     3542.52     3567.49     31.24 o 
   2   9   0     1910.45     1873.43     29.67 o 
   3   9   0     5563.43     5589.34     40.90 o 
   4   9   0     4664.10     3982.32     44.58 o 
   5   9   0     1540.81     1297.27     20.37 o 
   6   9   0      671.26      564.84     19.62 o 
   7   9   0     5985.36     5814.49     40.57 o 
   8   9   0     3718.46     3633.08     48.81 o 
   9   9   0     1357.88     1244.75     70.52 o 
  10   9   0      344.43      325.38     46.53 o 
  11   9   0       59.75       27.16     61.45 o 
  12   9   0      651.07      589.86     52.49 o 
  13   9   0      482.96      435.33     59.19 o 
  14   9   0      602.28      503.48     61.40 o 
  15   9   0      346.43      336.13     98.78 o 
   0  10   0     9304.07     8792.72     63.73 o 
   1  10   0       31.25       37.13     18.22 o 
   2  10   0    23920.46    25495.62    150.19 o 
   3  10   0     4826.27     4756.38     51.05 o 
   4  10   0     4534.34     4753.77     52.53 o 
   5  10   0      751.32      784.29     25.59 o 
   6  10   0     5274.88     5283.18     40.85 o 
   7  10   0     1903.44     1762.26     26.51 o 
   8  10   0     4821.73     4704.65     37.59 o 
   9  10   0     2895.16     2726.80     53.53 o 
  10  10   0     5014.06     5145.50     68.75 o 
  11  10   0      735.02      658.29     58.73 o 
  12  10   0     1858.74     1772.11     61.55 o 
  13  10   0      193.84      191.30     81.36 o 
  14  10   0     2848.49     2649.03    118.75 o 
  15  10   0      146.51      228.52     83.32 o 
   1  11   0     1173.67      827.70     24.54 o 
   2  11   0     4413.65     4544.45     88.42 o 
   3  11   0     4579.38     4743.06     42.56 o 
   4  11   0     1443.75     1381.88     29.96 o 
   5  11   0     6613.50     6845.33     77.69 o 
   6  11   0     3841.30     3651.06     45.58 o 
   7  11   0     6988.52     7272.91     41.90 o 
   8  11   0      264.78      222.63     24.49 o 
  10  11   0       66.12      100.75     66.43 o 
  11  11   0       38.84        0.00     26.24 o 
  12  11   0      695.32      723.18     87.59 o 
  13  11   0     2726.83     2977.76    117.70 o 
  14  11   0      441.49      496.01     99.98 o 
  15  11   0     1074.78     1258.25    112.52 o 
   0  12   0    10535.21    10253.83     74.78 o 
   1  12   0      202.79      214.51     23.76 o 
   2  12   0     2730.66     2813.19     50.82 o 
   3  12   0     2678.54     2544.79     51.03 o 
   4  12   0      640.06      564.90     28.92 o 
   5  12   0      268.27      237.01     27.39 o 
   6  12   0     9577.27     9504.89     59.45 o 
   7  12   0      107.15      109.97     30.89 o 
   8  12   0      913.85      966.02     65.53 o 
   9  12   0      870.54      852.31     61.98 o 
  10  12   0     2405.89     2225.82     95.65 o 
  11  12   0      122.06       96.21     65.76 o 
  12  12   0      366.72      525.19     93.65 o 
  13  12   0      225.02      314.35     98.75 o 
  14  12   0     1398.76     1665.04    114.81 o 
   1  13   0     5946.75     5752.82     45.03 o 
   2  13   0     3951.57     3558.93     57.48 o 
   3  13   0      572.05      644.96     30.11 o 
   4  13   0      127.40       78.09     28.02 o 
   5  13   0     3702.15     3600.75     43.98 o 
   6  13   0      791.76      743.64     31.46 o 
   7  13   0     7820.18     7740.37     58.39 o 
   8  13   0      750.68      796.80     73.46 o 
   9  13   0     2003.99     2066.57     65.87 o 
  10  13   0      562.56      555.09     75.24 o 
  11  13   0     1235.78     1207.34     92.95 o 
  12  13   0     1205.83     1202.84     98.80 o 
  13  13   0      846.52      840.91    102.29 o 
  14  13   0      185.44      139.86    104.51 o 
   0  14   0    24727.20    25746.17    206.02 o 
   1  14   0     1715.24     1690.16     32.95 o 
   2  14   0      677.59      624.92     28.47 o 
   3  14   0     2302.44     2348.46     40.52 o 
   4  14   0     1399.04     1475.05     37.78 o 
   5  14   0     6050.43     5774.50     53.66 o 
   6  14   0     3867.65     3810.71     49.86 o 
   7  14   0     3745.54     3528.01     71.44 o 
   8  14   0     2630.47     2515.15     69.39 o 
   9  14   0      388.27      313.31     59.11 o 
  10  14   0     2272.36     2453.42    105.10 o 
  11  14   0      215.36      187.80     77.61 o 
  12  14   0     1437.21     1299.59    100.22 o 
  13  14   0     1422.24     1283.23    112.24 o 
   1  15   0    12522.14    12816.54     81.01 o 
   2  15   0     1025.64     1014.87     32.59 o 
   3  15   0      169.75      190.86     29.43 o 
   4  15   0      611.41      619.54     34.46 o 
   5  15   0      270.35      309.74     37.87 o 
   6  15   0      936.29      914.83     66.32 o 
   7  15   0     1580.77     1553.02     62.30 o 
   8  15   0       71.58       94.94     42.18 o 
   9  15   0      869.68      811.02     64.33 o 
  10  15   0      623.99      660.78     91.99 o 
  11  15   0      203.31      128.62     90.52 o 
  12  15   0       22.76       14.74     57.46 o 
  13  15   0     1966.41     1946.39    115.99 o 
   0  16   0     6818.65     6758.81    134.44 o 
   1  16   0     1852.34     1868.70     38.40 o 
   2  16   0     4284.86     4571.28     79.21 o 
   3  16   0      614.34      542.01     32.41 o 
   4  16   0      217.14      204.88     42.65 o 
   5  16   0      307.56      266.04     34.32 o 
   6  16   0     3977.83     3771.24    109.67 o 
   7  16   0      843.95      819.65     87.92 o 
   8  16   0     3394.14     3300.40     78.05 o 
   9  16   0     3408.56     3504.91    165.15 o 
  10  16   0      612.07      662.87     89.37 o 
  11  16   0     2201.82     2324.57    111.32 o 
  12  16   0      590.01      601.27    102.18 o 
   1  17   0      330.10      305.99     33.39 o 
   2  17   0      288.23      366.57     34.33 o 
   3  17   0      214.22      234.55     32.63 o 
   4  17   0     2588.37     2720.66     50.26 o 
   5  17   0     1294.14     1325.16    130.03 o 
   6  17   0      151.84      140.18     64.03 o 
   7  17   0     4318.47     4393.04     84.68 o 
   8  17   0       67.24      102.51     49.64 o 
   9  17   0      638.41      668.28     65.74 o 
  10  17   0      128.33       33.37     82.84 o 
  11  17   0      221.24      287.03     92.56 o 
   0  18   0     2066.78     1811.20     60.76 o 
   1  18   0      680.74      599.01     36.25 o 
   2  18   0     1802.62     1916.37     42.28 o 
   3  18   0      774.99      791.17     37.41 o 
   4  18   0      522.21      623.49     36.98 o 
   5  18   0      105.03        4.88     45.29 o 
   6  18   0      448.92      608.16     61.17 o 
   7  18   0      503.57      491.48     61.19 o 
   8  18   0     1232.32     1089.90     95.94 o 
   9  18   0     1589.38     1503.47    106.22 o 
  10  18   0      121.52       71.20    100.70 o 
   1  19   0     3911.28     3972.35     52.69 o 
   2  19   0      580.79      507.94     36.94 o 
   3  19   0      245.49      241.77     36.93 o 
   4  19   0        5.65        0.00     17.46 o 
   5  19   0      716.12      659.94     51.31 o 
   6  19   0       11.64        0.00     49.21 o 
   7  19   0     1519.50     1394.46     71.38 o 
   8  19   0      938.98      786.06     70.31 o 
   9  19   0     1177.69     1302.37    105.71 o 
  10  19   0       78.95       14.81     49.41 o 
   0  20   0     1416.12     1461.00     64.14 o 
   1  20   0      589.01      632.74     39.47 o 
   2  20   0     1517.40     1517.36     45.99 o 
   3  20   0     4488.63     4683.95     71.11 o 
   4  20   0       68.73        0.00     74.59 o 
   5  20   0     1838.00     1825.85     71.13 o 
   6  20   0       39.79        0.00     36.54 o 
   7  20   0       42.39        0.00     70.30 o 
   8  20   0      183.39      217.80     61.94 o 
   1  21   0     2189.72     2269.12     59.49 o 
   2  21   0      103.04      127.41     40.63 o 
   3  21   0      294.82      329.61     53.99 o 
   4  21   0       84.38       98.05     48.45 o 
   5  21   0     1059.55     1137.95     60.03 o 
   6  21   0       60.09        5.93     32.25 o 
   7  21   0     1983.86     2111.63    116.07 o 
   0  22   0      485.61      452.76     61.30 o 
   1  22   0     1447.59     1509.44     49.34 o 
   2  22   0      680.91      691.79     56.37 o 
   3  22   0     2846.42     3131.29    108.07 o 
   4  22   0      129.25       87.23     45.30 o 
   5  22   0     1696.62     1862.80     65.74 o 
   6  22   0      262.18      295.20     57.05 o 
   1  23   0     1070.64     1123.57     58.38 o 
   2  23   0      124.12       28.71     64.06 o 
   3  23   0       19.19        0.00     18.72 o 
  -6 -22   1      818.84     1006.92    108.53 o 
  -5 -22   1      517.05      494.90    101.10 o 
  -7 -21   1     2292.18     2560.98    119.90 o 
  -6 -21   1      333.42      380.71    100.49 o 
   6 -21   1      518.73      578.53     97.05 o 
   7 -21   1     3884.62     4032.25    131.19 o 
  -9 -20   1     1183.14     1266.79    109.56 o 
  -8 -20   1      136.20       67.34     87.75 o 
  -7 -20   1      214.93      229.05     94.55 o 
  -6 -20   1      270.32      212.92     90.18 o 
   6 -20   1       70.54       50.46    145.41 o 
   7 -20   1      153.84       66.25     96.40 o 
   8 -20   1      269.32      327.64     96.14 o 
 -10 -19   1      142.52        0.00     36.50 o 
  -9 -19   1     1479.19     1623.56    106.14 o 
  -8 -19   1       47.81       45.66     47.65 o 
  -7 -19   1      583.55      730.29     89.12 o 
  -6 -19   1      141.52       99.84    161.98 o 
   7 -19   1     1314.20     1181.54     95.13 o 
   8 -19   1      122.87      123.53    109.93 o 
   9 -19   1     1484.69     1371.92    100.74 o 
 -11 -18   1     2104.07     1962.61     77.77 o 
 -10 -18   1      108.10       77.70     49.71 o 
  -9 -18   1     5197.76     5053.83    197.28 o 
  -8 -18   1      142.23       37.34    108.01 o 
  -7 -18   1      107.52       70.06     58.20 o 
  -6 -18   1      266.28      219.23     87.89 o 
   7 -18   1      176.94       48.77    113.81 o 
   8 -18   1      169.16      210.38     61.71 o 
   9 -18   1     3003.26     3113.89     76.72 o 
  10 -18   1      296.14      382.69     65.51 o 
 -11 -17   1      487.33      562.00     65.08 o 
 -10 -17   1     1898.56     1906.38     70.13 o 
  -9 -17   1     2255.15     2426.30     71.31 o 
  -8 -17   1      253.91      309.18     59.17 o 
  -7 -17   1     4655.91     4825.79     76.07 o 
  -6 -17   1      435.50      411.82     48.33 o 
   5 -17   1      422.18      436.86     58.07 o 
   6 -17   1      111.52       76.66     58.48 o 
   7 -17   1     1747.80     1764.70     76.37 o 
   8 -17   1      852.67      854.33     57.47 o 
   9 -17   1     2306.74     2323.08     68.10 o 
  10 -17   1      157.69      122.58     88.73 o 
  11 -17   1     1818.80     1992.28     74.10 o 
 -12 -16   1       40.38       53.68     65.01 o 
 -11 -16   1     3971.49     4381.84    134.10 o 
 -10 -16   1      229.70      212.24     55.51 o 
  -9 -16   1     3519.20     3393.68     72.49 o 
  -8 -16   1     2112.27     2018.62     61.74 o 
  -7 -16   1      760.90      790.00     52.60 o 
  -6 -16   1      953.46      852.76     48.67 o 
  -5 -16   1     1778.92     1879.09     66.44 o 
  -4 -16   1      296.88      258.20     45.94 o 
   4 -16   1      206.40      220.29     46.22 o 
   6 -16   1      338.55      309.75     61.11 o 
   7 -16   1      468.84      485.98     53.40 o 
   8 -16   1      174.02      193.72     43.62 o 
   9 -16   1     2568.59     2469.29     70.43 o 
  10 -16   1      138.92      137.88     60.34 o 
  11 -16   1     2289.33     2296.12     75.25 o 
  12 -16   1       17.23       30.32    131.74 o 
 -13 -15   1     1766.93     1961.28    116.79 o 
 -12 -15   1      936.37      864.44     62.93 o 
 -11 -15   1      593.89      677.68     69.73 o 
 -10 -15   1     1594.93     1576.70     66.96 o 
  -9 -15   1       61.23       91.19     51.76 o 
  -8 -15   1      496.04      599.57     53.59 o 
  -7 -15   1      863.02      835.08     50.68 o 
  -6 -15   1    10853.53    11305.58    151.00 o 
  -5 -15   1      100.02       58.14     76.23 o 
  -4 -15   1     5010.46     4596.98     73.12 o 
  -3 -15   1     1439.14     1468.13     47.30 o 
  -2 -15   1     3097.59     2892.99     47.95 o 
   1 -15   1     6906.78     6722.32     57.43 o 
   2 -15   1     1171.01     1048.67     43.77 o 
   3 -15   1      318.34      296.90     41.85 o 
   4 -15   1     4009.04     4232.81     73.59 o 
   5 -15   1      277.42      322.16     55.73 o 
   7 -15   1     1185.66     1188.35     54.92 o 
   8 -15   1     1115.63     1059.23     55.52 o 
   9 -15   1     1592.66     1594.42     61.00 o 
  10 -15   1     1423.67     1366.33     62.24 o 
  11 -15   1     2038.00     2072.77     69.31 o 
  12 -15   1     1431.38     1274.66    101.61 o 
  13 -15   1      860.24     1010.53    103.06 o 
 -13 -14   1     1874.60     2090.70    111.59 o 
 -12 -14   1      841.65      967.77     62.67 o 
 -11 -14   1     2648.65     2641.05     71.71 o 
 -10 -14   1      208.56      240.50     51.84 o 
  -9 -14   1     2679.59     2721.35     65.38 o 
  -8 -14   1      724.62      708.46     50.36 o 
  -7 -14   1     1452.83     1478.77     52.69 o 
  -6 -14   1     1281.28     1290.81     46.23 o 
  -5 -14   1      316.67      209.78     53.20 o 
  -4 -14   1      997.09     1031.82     49.35 o 
  -3 -14   1    19416.51    19648.41    113.76 o 
  -2 -14   1      841.46      848.84     36.77 o 
  -1 -14   1     5007.27     4784.24     43.70 o 
   1 -14   1     3466.16     3438.61     45.55 o 
   2 -14   1      379.48      362.82     34.70 o 
   3 -14   1     7101.30     6759.19     76.38 o 
   4 -14   1      103.16       95.32     42.55 o 
   6 -14   1      276.31      316.98     63.96 o 
   7 -14   1     4042.91     4087.25     87.25 o 
   8 -14   1       22.78        9.69     59.67 o 
   9 -14   1      391.89      402.04     53.67 o 
  10 -14   1       27.13       76.83     48.65 o 
  11 -14   1      685.54      547.69     56.69 o 
  12 -14   1      265.63      242.42    100.77 o 
  13 -14   1      923.59      997.36     97.43 o 
 -14 -13   1      392.27      398.64    114.84 o 
 -13 -13   1      664.51      791.72     98.92 o 
 -12 -13   1      159.38      185.59     70.36 o 
 -11 -13   1      484.57      451.59     55.34 o 
 -10 -13   1     7233.51     7173.30    138.34 o 
  -9 -13   1      416.45      445.41     50.20 o 
  -8 -13   1     2386.91     2333.00     60.35 o 
  -7 -13   1     3436.63     3539.62     94.07 o 
  -6 -13   1      327.02      335.48     42.22 o 
  -5 -13   1     1492.34     1424.56     54.72 o 
  -4 -13   1      284.49      277.58     42.37 o 
  -3 -13   1      673.13      648.01     39.83 o 
  -2 -13   1     5118.09     5151.85     56.31 o 
  -1 -13   1     4249.72     3861.00     40.94 o 
   0 -13   1     1919.26     1885.28     27.95 o 
   1 -13   1     3135.39     2984.71     42.75 o 
   2 -13   1     9015.68     8583.96     73.03 o 
   3 -13   1      387.58      361.52     38.95 o 
   4 -13   1     1143.74     1017.48     48.69 o 
   5 -13   1     1881.44     1673.90     59.14 o 
   6 -13   1     5244.85     5395.62     66.89 o 
   7 -13   1     3034.54     2814.03     58.80 o 
   8 -13   1     4534.82     4519.40     70.92 o 
   9 -13   1     2819.29     2784.37     64.31 o 
  10 -13   1     2432.26     2513.70     65.11 o 
  11 -13   1       18.94       54.24     49.28 o 
  12 -13   1     2120.83     2214.47    101.15 o 
  13 -13   1       57.94        0.00     96.74 o 
  14 -13   1        6.26       97.80    103.48 o 
 -14 -12   1      156.83      177.05    117.89 o 
 -13 -12   1      985.73      984.83     64.01 o 
 -12 -12   1      149.67      140.94     49.77 o 
 -11 -12   1     2954.39     2944.49     69.75 o 
 -10 -12   1     1078.10     1112.63     55.82 o 
  -9 -12   1     2373.84     2244.14     60.64 o 
  -8 -12   1       93.26        0.00     43.30 o 
  -7 -12   1      280.77      200.20     50.36 o 
  -6 -12   1     1139.27     1168.99     44.36 o 
  -4 -12   1      335.27      329.03     41.82 o 
  -3 -12   1    38892.59    39863.13    152.99 o 
  -2 -12   1      118.69       78.47     34.56 o 
   0 -12   1     1108.23      950.42     71.15 o 
   2 -12   1     1574.65     1580.58     40.92 o 
   3 -12   1     2086.58     2202.67     52.25 o 
   4 -12   1      202.17      203.71     42.59 o 
   5 -12   1     5378.30     5029.59     78.82 o 
   6 -12   1     1321.71     1344.60     43.89 o 
   7 -12   1       71.41       59.60     33.41 o 
   8 -12   1     1522.48     1533.03     52.31 o 
   9 -12   1     4534.16     4581.57    149.34 o 
  10 -12   1       92.14       73.89     56.51 o 
  11 -12   1     3102.31     3022.93     68.83 o 
  12 -12   1      934.76      967.54     58.56 o 
  13 -12   1      380.98      285.72    114.29 o 
  14 -12   1      172.48      144.52    111.56 o 
 -15 -11   1      979.58     1148.73    113.34 o 
 -14 -11   1     1036.60     1183.84    103.81 o 
 -13 -11   1     1448.17     1490.67     64.86 o 
 -12 -11   1     2522.42     2523.16     68.44 o 
 -11 -11   1      454.65      386.83     52.93 o 
 -10 -11   1     9061.31     8872.93     91.11 o 
  -9 -11   1      365.03      374.02     44.33 o 
  -8 -11   1      508.94      506.23     55.88 o 
  -7 -11   1     1239.35     1144.42     71.51 o 
  -6 -11   1     1547.69     1788.00     46.18 o 
  -5 -11   1     1136.21     1201.88     39.92 o 
  -4 -11   1     1449.49     1167.28     45.02 o 
  -3 -11   1      612.09      461.95     35.93 o 
  -2 -11   1     5764.80     5937.23     57.39 o 
  -1 -11   1      364.17      283.29     23.61 o 
   0 -11   1     1380.18     1350.43     38.98 o 
   1 -11   1     1031.44      999.08     31.04 o 
   2 -11   1    12887.83    13332.18     84.92 o 
   3 -11   1       85.00       29.17     31.02 o 
   5 -11   1     1299.68     1358.27     55.69 o 
   6 -11   1     5028.40     5215.85     80.53 o 
   7 -11   1     1487.35     1554.16     46.35 o 
   8 -11   1     1857.58     1831.72     51.67 o 
   9 -11   1     1947.87     1950.26     54.62 o 
  10 -11   1      266.42      193.22     58.18 o 
  11 -11   1      127.78       87.33     53.52 o 
  12 -11   1     1799.93     1632.94     62.35 o 
  13 -11   1     1258.26     1345.60    103.02 o 
  14 -11   1     1264.85     1147.50    108.42 o 
 -15 -10   1       21.63        0.00     64.29 o 
 -14 -10   1      455.41      458.66     96.93 o 
 -13 -10   1      469.15      543.27     57.61 o 
 -12 -10   1     1650.11     1563.74     61.79 o 
 -11 -10   1      373.12      311.43     52.41 o 
 -10 -10   1      921.78      812.37     49.36 o 
  -9 -10   1     8111.48     8100.35    262.96 o 
  -8 -10   1     1999.31     1944.24     50.68 o 
  -7 -10   1      815.56      824.54     42.12 o 
  -6 -10   1     2438.68     2461.91     47.46 o 
  -5 -10   1     7063.20     6390.91     60.35 o 
  -4 -10   1      929.37      923.10     44.39 o 
  -3 -10   1    10538.68    10836.32     81.76 o 
  -2 -10   1     4544.23     4712.65     51.24 o 
  -1 -10   1     1788.84     1878.52     32.14 o 
   0 -10   1     2412.91     2296.03     29.41 o 
   1 -10   1      607.28      627.10     28.04 o 
   2 -10   1     5096.51     4510.39     54.22 o 
   3 -10   1    14176.01    14702.79     97.43 o 
   4 -10   1      830.06      880.83     42.35 o 
   6 -10   1     2646.92     2676.10     47.72 o 
   7 -10   1      446.59      446.04     39.00 o 
   8 -10   1     3005.85     2925.00     75.06 o 
   9 -10   1     4139.37     4027.26     64.36 o 
  10 -10   1     1129.88     1086.51     51.54 o 
  11 -10   1      450.96      466.10     58.76 o 
  12 -10   1      279.21      389.80     51.58 o 
  13 -10   1      186.26      128.14     77.31 o 
  14 -10   1       80.74       44.10    126.82 o 
  15 -10   1        6.53        0.00     87.34 o 
 -15  -9   1      438.02      402.10    102.90 o 
 -14  -9   1      114.11        0.00     17.51 o 
 -13  -9   1       31.43        0.00     33.74 o 
 -12  -9   1     2129.53     2116.34     62.01 o 
 -11  -9   1       87.16       33.48     47.28 o 
 -10  -9   1     2005.96     2014.53     55.74 o 
  -9  -9   1     2918.44     2959.09     57.85 o 
  -8  -9   1     4327.89     4349.19     60.83 o 
  -7  -9   1     4321.44     4005.59     55.37 o 
  -6  -9   1     5966.43     5935.76     59.68 o 
  -5  -9   1      350.02      332.03     53.52 o 
  -3  -9   1     1955.50     1865.39     44.81 o 
  -2  -9   1    44187.33    44159.09    133.51 o 
  -1  -9   1     1523.16     1377.46     35.46 o 
   0  -9   1    55714.36    60490.89    117.06 o 
   1  -9   1     1207.78      989.34     30.58 o 
   2  -9   1    12574.43    12375.31     78.87 o 
   3  -9   1     2098.51     1921.20     46.97 o 
   4  -9   1    17138.83    16270.39    110.22 o 
   5  -9   1      174.24       94.19     50.01 o 
   6  -9   1       67.47       75.56     25.71 o 
   7  -9   1     1611.41     1610.10     57.37 o 
   8  -9   1     9587.83     9703.88     80.18 o 
   9  -9   1     3139.77     2978.45     56.71 o 
  10  -9   1     2046.28     2064.80     54.21 o 
  11  -9   1      737.76      690.49     47.07 o 
  12  -9   1      896.81      908.80     52.24 o 
  13  -9   1       60.03       32.99    113.11 o 
  14  -9   1      370.88      508.60     99.83 o 
  15  -9   1      385.23      498.46    103.08 o 
 -16  -8   1      530.45      522.58    108.56 o 
 -15  -8   1      983.74      930.83    109.67 o 
 -14  -8   1       81.83        0.00     53.36 o 
 -13  -8   1      215.35      149.58     65.93 o 
 -12  -8   1      177.09      115.89     51.22 o 
 -11  -8   1      700.12      618.94     54.55 o 
 -10  -8   1     1437.01     1417.36     73.81 o 
  -9  -8   1     5636.01     5244.77     66.75 o 
  -8  -8   1     2954.71     2698.07     51.40 o 
  -7  -8   1     2770.05     3050.71     63.50 o 
  -6  -8   1     2021.02     2018.28     41.32 o 
  -5  -8   1     9381.40     8975.15     64.43 o 
  -4  -8   1      243.95      270.29     35.96 o 
  -3  -8   1     5409.60     5749.60     62.73 o 
  -2  -8   1      431.55      439.59     30.20 o 
  -1  -8   1     4543.32     4379.29     68.28 o 
   0  -8   1     2476.67     2301.82    151.41 o 
   2  -8   1     1413.05     1319.21     36.66 o 
   3  -8   1     7894.34     7378.18     69.47 o 
   4  -8   1      845.21      700.18     44.47 o 
   5  -8   1    13253.02    12958.21     74.98 o 
   6  -8   1      747.03      721.38     37.02 o 
   7  -8   1     4114.48     4576.81     91.61 o 
   8  -8   1     4431.15     4535.68     94.30 o 
   9  -8   1     4878.80     4673.09     62.13 o 
  10  -8   1     1087.67      961.18     46.35 o 
  11  -8   1     3010.89     2879.35     85.86 o 
  12  -8   1      584.81      516.66     47.91 o 
  13  -8   1       76.46       85.77    147.29 o 
  14  -8   1      436.91      340.03     93.11 o 
  15  -8   1      495.66      446.80    105.89 o 
 -16  -7   1     2544.98     2475.91    128.50 o 
 -15  -7   1      537.23      492.95     96.78 o 
 -14  -7   1      689.58      492.78    107.36 o 
 -13  -7   1      199.54      198.10     70.39 o 
 -12  -7   1     1187.55     1183.49     52.71 o 
 -11  -7   1     3199.75     3349.28     61.13 o 
 -10  -7   1     9855.36     9848.23    151.14 o 
  -9  -7   1      268.16      252.84     38.71 o 
  -8  -7   1     3367.69     3371.32     52.69 o 
  -7  -7   1     4470.44     4267.09     53.12 o 
  -6  -7   1     2889.13     3012.22     67.01 o 
  -5  -7   1      519.40      383.81     31.74 o 
  -4  -7   1    36882.88    37110.16    321.92 o 
  -3  -7   1      813.87      822.56     35.53 o 
  -1  -7   1      498.04      460.94     12.31 o 
   0  -7   1     4360.31     4587.56     35.35 o 
   1  -7   1      264.29      267.09     27.34 o 
   3  -7   1      657.47      682.12     38.73 o 
   4  -7   1    13907.33    12799.88     96.17 o 
   5  -7   1      735.98      607.52     30.89 o 
   6  -7   1     4406.95     4166.41     49.31 o 
   7  -7   1      486.83      501.36     32.41 o 
   8  -7   1     9577.02     9763.39    172.00 o 
   9  -7   1     1149.84     1099.08     40.95 o 
  10  -7   1    14313.96    14292.67    180.16 o 
  11  -7   1     2251.34     2051.88     53.58 o 
  12  -7   1       94.19      124.78     53.96 o 
  13  -7   1      256.65      134.38     80.74 o 
  14  -7   1       46.39       22.30     59.81 o 
  15  -7   1      499.45      422.19     95.15 o 
  16  -7   1     1361.45     1314.01    119.70 o 
 -16  -6   1      465.37      438.04    113.87 o 
 -15  -6   1       55.95       41.49     77.38 o 
 -14  -6   1      521.34      473.67    102.40 o 
 -13  -6   1       34.66        0.00     19.13 o 
 -12  -6   1      393.39      343.93     46.49 o 
 -11  -6   1    11806.58    11750.58     94.79 o 
 -10  -6   1      598.03      594.02     42.92 o 
  -9  -6   1     1195.48     1213.09     42.53 o 
  -8  -6   1     3180.73     3246.55     50.05 o 
  -7  -6   1     5502.86     5847.50     74.00 o 
  -6  -6   1     4491.93     4428.31     62.04 o 
  -5  -6   1        3.45       24.79     26.39 o 
  -4  -6   1       12.31       33.55     23.26 o 
  -3  -6   1    15282.32    16340.21     90.41 o 
  -2  -6   1     2070.76     1900.66     36.32 o 
  -1  -6   1    22326.91    25903.48     78.34 o 
   0  -6   1     1610.31     1315.87     24.66 o 
   1  -6   1     7886.30     8790.42     54.30 o 
   2  -6   1     3921.23     3546.83     47.10 o 
   3  -6   1     5887.69     5465.00     60.84 o 
   4  -6   1      956.67     1067.86     45.37 o 
   5  -6   1     1700.66     2168.40     67.17 o 
   6  -6   1       94.11      108.59     24.87 o 
   7  -6   1      265.26      374.71     32.79 o 
   8  -6   1     1885.16     1865.92     46.09 o 
   9  -6   1      481.81      433.88     35.82 o 
  10  -6   1      595.28      709.69     57.99 o 
  11  -6   1     8269.51     8479.20    119.73 o 
  12  -6   1      709.57      567.97     87.60 o 
  13  -6   1     1738.46     1781.27     98.34 o 
  14  -6   1      217.68      384.16     88.80 o 
  15  -6   1      720.27      712.77    102.63 o 
  16  -6   1      837.48      885.53    110.13 o 
 -16  -5   1     1020.54      995.74    113.64 o 
 -15  -5   1      220.26      288.14     85.44 o 
 -14  -5   1      348.94      354.27    108.15 o 
 -13  -5   1       56.27       44.31     54.42 o 
 -12  -5   1     1255.42     1148.05     52.89 o 
 -11  -5   1     6044.90     6168.77     88.56 o 
 -10  -5   1    19987.21    19452.89    109.32 o 
  -9  -5   1      243.36      208.39     39.97 o 
  -8  -5   1     6800.56     7359.18    160.46 o 
  -7  -5   1     1973.46     1856.09     38.86 o 
  -6  -5   1    26009.82    25935.71     99.08 o 
  -5  -5   1      919.90      895.99     31.61 o 
  -3  -5   1     2225.69     2682.98     63.40 o 
  -1  -5   1     6227.14     5340.97     39.14 o 
   0  -5   1     5092.94     5099.70     33.97 o 
   1  -5   1     1058.27     1186.62     29.69 o 
   3  -5   1     1140.73     1225.33     41.47 o 
   4  -5   1    23775.06    22418.56     79.96 o 
   5  -5   1      235.92      282.09     26.11 o 
   6  -5   1     1483.23     1542.45     35.95 o 
   7  -5   1     3718.63     3798.44     46.54 o 
   8  -5   1    18466.97    18590.59    158.01 o 
   9  -5   1      193.37      225.96     32.93 o 
  10  -5   1    12687.56    11754.95     85.38 o 
  11  -5   1     2515.92     2469.41    101.16 o 
  12  -5   1      129.13      160.78    106.04 o 
  13  -5   1      276.61      255.83     83.06 o 
  14  -5   1      831.54      902.21     95.73 o 
  15  -5   1      798.79      851.53    100.73 o 
  16  -5   1     2928.02     2807.24    124.53 o 
 -16  -4   1      307.26      169.79    103.08 o 
 -15  -4   1     1472.80     1580.78    107.86 o 
 -14  -4   1      494.32      258.07     99.19 o 
 -13  -4   1      280.56      286.29     96.78 o 
 -12  -4   1      678.78      706.57     64.74 o 
 -11  -4   1    19403.65    19754.07    121.46 o 
 -10  -4   1     2805.41     2669.29     73.21 o 
  -9  -4   1      953.86     1000.39     53.75 o 
  -8  -4   1      131.22      118.81     30.98 o 
  -7  -4   1     1793.03     1914.78     38.92 o 
  -6  -4   1     4251.38     4303.56    130.40 o 
  -5  -4   1    11130.10    10725.97    144.55 o 
  -4  -4   1      500.55      347.16     32.79 o 
  -3  -4   1     8369.64     9518.03     72.91 o 
  -2  -4   1     5867.73     6353.99     51.10 o 
  -1  -4   1     9651.60     8955.57     45.04 o 
   0  -4   1     1334.42     1439.00     22.20 o 
   1  -4   1     9263.24    10839.11     54.79 o 
   2  -4   1     1071.02     1103.53     35.27 o 
   3  -4   1    37334.66    38722.07    133.14 o 
   4  -4   1      209.64      204.98     23.41 o 
   5  -4   1    10544.98    10726.65    169.73 o 
   6  -4   1     5643.02     5874.30    102.22 o 
   7  -4   1     2566.96     2730.37     41.24 o 
   8  -4   1      381.73      456.46     29.30 o 
   9  -4   1     4012.09     4534.96     54.12 o 
  10  -4   1     2741.07     2555.34     59.13 o 
  11  -4   1     8058.19     8266.04     76.23 o 
  12  -4   1      328.35      422.05     77.17 o 
  14  -4   1       82.66      173.15     85.79 o 
  15  -4   1     1554.58     1531.03    105.72 o 
  16  -4   1     1305.73     1695.29    114.26 o 
 -16  -3   1     3187.65     2872.40    125.26 o 
 -15  -3   1       51.73       99.35     89.60 o 
 -14  -3   1      284.86       90.34    313.97 o 
 -13  -3   1      724.31      631.80     48.18 o 
 -12  -3   1     7969.90     7995.65    101.80 o 
 -11  -3   1     2018.46     1990.27     51.24 o 
 -10  -3   1    33220.10    33626.74    265.51 o 
  -9  -3   1      395.94      409.93     33.15 o 
  -8  -3   1     3295.99     3231.90     76.04 o 
  -7  -3   1       92.70       78.44     36.28 o 
  -6  -3   1    19138.42    19397.68    106.77 o 
  -5  -3   1      189.91      142.58     40.92 o 
  -4  -3   1     5542.75     5321.77     42.49 o 
  -3  -3   1     3389.44     2768.79     31.78 o 
  -2  -3   1    22554.99    23831.00     61.85 o 
  -1  -3   1      897.53      527.15     21.39 o 
   1  -3   1      327.65      234.45     23.19 o 
   2  -3   1     1567.55     1220.23     35.11 o 
   3  -3   1      209.20      183.48     19.62 o 
   4  -3   1     1408.68     1153.06     26.99 o 
   5  -3   1     3507.25     3304.27     37.05 o 
   6  -3   1     2564.98     2820.83     50.12 o 
   7  -3   1      152.68      165.08     26.56 o 
   8  -3   1     9586.44    10552.52     68.66 o 
   9  -3   1      275.74      293.19     30.31 o 
  10  -3   1    28669.42    27925.35    376.38 o 
  11  -3   1     1219.72     1226.34     54.93 o 
  12  -3   1     2691.94     2609.79     99.04 o 
  13  -3   1       51.33       52.34    144.60 o 
  15  -3   1     1333.83     1339.89    105.58 o 
  16  -3   1     3502.21     3960.31    136.18 o 
 -17  -2   1      609.67      433.26     99.73 o 
 -16  -2   1     1083.93      985.10    104.26 o 
 -15  -2   1      153.38      171.64     83.27 o 
 -14  -2   1     1444.47     1326.07     95.54 o 
 -13  -2   1     1269.80     1333.15     91.29 o 
 -12  -2   1      809.70      930.55     50.67 o 
 -11  -2   1     1799.38     2084.58     56.97 o 
 -10  -2   1     5215.24     5413.00    169.92 o 
  -9  -2   1      381.34      383.67     33.89 o 
  -8  -2   1     1153.74     1218.30     36.00 o 
  -7  -2   1     1986.50     1946.90     42.22 o 
  -6  -2   1     6614.85     6230.38     92.44 o 
  -5  -2   1     3261.35     3178.84     38.02 o 
  -4  -2   1      561.07      399.37     25.26 o 
  -3  -2   1   116764.41   133834.47    594.22 o 
  -2  -2   1      397.06      206.14     18.26 o 
   2  -2   1      303.77      406.59     26.20 o 
   3  -2   1    34065.18    39766.48    168.80 o 
   4  -2   1     3658.80     3611.41     50.35 o 
   5  -2   1    37464.25    43406.66    354.95 o 
   6  -2   1     1494.55     1487.94     62.83 o 
   7  -2   1     1607.21     1575.62     33.55 o 
   8  -2   1      410.91      437.71     29.11 o 
   9  -2   1     1237.98     1024.66     35.24 o 
  10  -2   1     4494.17     4519.87     56.12 o 
  11  -2   1     4704.89     4748.28    191.69 o 
  12  -2   1      668.35      633.78     79.22 o 
  13  -2   1     1379.87     1298.54     92.61 o 
  14  -2   1      749.23      838.66     91.47 o 
  15  -2   1      289.54      335.48     90.40 o 
  16  -2   1      916.65      765.28    104.62 o 
 -17  -1   1      223.40      206.84    100.11 o 
 -16  -1   1     2509.83     2497.41    121.75 o 
 -15  -1   1       51.58       80.39     68.52 o 
 -14  -1   1      163.62      124.68    101.00 o 
 -13  -1   1      277.79      332.94     91.67 o 
 -12  -1   1    12579.21    13017.16    162.62 o 
 -11  -1   1     2199.03     2304.15    107.45 o 
 -10  -1   1    19659.07    19669.94    371.87 o 
  -9  -1   1      452.53      515.26     32.76 o 
  -8  -1   1     1992.93     1954.61     39.34 o 
  -7  -1   1     1625.53     1682.30     45.49 o 
  -6  -1   1     2958.41     2958.69     39.90 o 
  -5  -1   1     1172.01      779.77     28.25 o 
  -4  -1   1    47611.02    51178.06    211.64 o 
  -3  -1   1      198.95      338.11     21.02 o 
   2  -1   1    17987.54    20599.12   1067.24 o 
   3  -1   1       42.73      104.09     13.09 o 
   4  -1   1    60666.13    69143.65    173.44 o 
   5  -1   1      266.98      247.55     22.45 o 
   6  -1   1     7346.68     7454.08     49.93 o 
   7  -1   1      155.26      118.69     26.53 o 
   8  -1   1     2453.53     2264.17     38.07 o 
   9  -1   1      144.33      154.73     28.63 o 
  10  -1   1    32581.92    33299.73    268.23 o 
  11  -1   1     3603.21     3596.06     94.95 o 
  12  -1   1     1892.81     2058.74     92.39 o 
  13  -1   1     2700.20     2564.54    103.36 o 
  14  -1   1      148.01      253.64     88.95 o 
  15  -1   1      184.29      141.22     97.94 o 
  16  -1   1     1759.19     1741.28    119.99 o 
 -17   0   1      233.73       82.09    101.73 o 
 -16   0   1     1227.77     1315.25    109.98 o 
 -15   0   1      966.46     1007.77     96.84 o 
 -14   0   1     1821.03     2000.02    100.42 o 
 -13   0   1      422.78      418.78     90.87 o 
 -12   0   1     2886.16     2789.42    103.70 o 
 -11   0   1      203.19      102.81     70.69 o 
 -10   0   1      617.58      648.42     60.23 o 
  -9   0   1     1272.92     1308.43     37.28 o 
  -8   0   1       73.10      133.53     29.52 o 
  -7   0   1     1371.86     1312.97     29.17 o 
  -6   0   1     2296.20     1852.27     28.86 o 
  -5   0   1      331.10      458.83     23.82 o 
  -4   0   1      720.49      717.24     21.36 o 
  -3   0   1     3501.09     4538.10     23.79 o 
  -2   0   1      232.80       48.24     20.74 o 
   2   0   1      151.11       39.84     12.32 o 
   3   0   1        3.32        8.65      6.86 o 
   4   0   1       50.94       75.74     21.70 o 
   5   0   1      864.80      981.94     23.89 o 
   6   0   1     1854.90     1478.25     26.04 o 
   7   0   1     5424.22     5902.25     57.87 o 
   8   0   1     1542.22     1533.69     29.52 o 
   9   0   1      690.48      805.52     42.02 o 
  10   0   1     5093.01     5273.53     96.21 o 
  11   0   1      234.88      279.53     61.18 o 
  12   0   1     5752.60     6227.98    119.63 o 
  13   0   1       10.85        3.60      5.97 o 
  14   0   1      432.81      427.25     87.90 o 
  15   0   1     1027.91      946.61    100.01 o 
  16   0   1      333.20      246.53     91.62 o 
 -17   1   1      224.66      262.74     99.93 o 
 -16   1   1     2674.25     2983.70    122.02 o 
 -15   1   1       71.49        4.48     52.46 o 
 -14   1   1      183.30      131.10     85.24 o 
 -13   1   1      344.47      293.18     80.53 o 
 -12   1   1    12347.35    12972.86    154.53 o 
 -11   1   1     2310.59     2377.32     83.16 o 
 -10   1   1    20906.14    20195.66    117.16 o 
  -9   1   1      455.44      535.72     39.68 o 
  -8   1   1     1726.23     1696.11     50.11 o 
  -7   1   1     1667.21     1757.06     47.01 o 
  -6   1   1     3583.79     3566.65     45.80 o 
  -5   1   1     1123.88      703.27     23.18 o 
  -4   1   1    48081.27    52183.36    147.90 o 
  -3   1   1      210.95      364.76     17.32 o 
  -2   1   1     7315.22     8335.02     33.06 o 
   2   1   1    16900.93    20062.55     68.43 o 
   3   1   1       39.72       94.17     19.95 o 
   4   1   1    62176.06    70050.68    277.53 o 
   5   1   1      277.34      240.10     39.01 o 
   6   1   1     7791.98     7683.15    166.22 o 
   7   1   1      134.82      110.18     37.89 o 
   8   1   1     2530.13     2222.22     45.99 o 
   9   1   1      132.10      113.91     41.79 o 
  10   1   1    31916.43    31918.37    161.47 o 
  11   1   1     3487.66     3434.36     66.64 o 
  12   1   1     2091.85     1975.98     88.28 o 
  13   1   1     2483.89     2486.71     98.91 o 
  14   1   1      143.78      113.99     98.58 o 
  15   1   1      141.45      102.05    112.31 o 
  16   1   1     1582.49     1479.70    108.32 o 
 -17   2   1      707.35      555.35    115.52 o 
 -16   2   1     1113.14     1235.33    103.68 o 
 -15   2   1      201.41      134.78     82.30 o 
 -14   2   1     1388.87     1424.51     93.64 o 
 -13   2   1     1067.91     1031.72     84.45 o 
 -12   2   1      852.61      911.65     81.26 o 
 -11   2   1     1828.82     1921.97     57.26 o 
 -10   2   1     5259.12     5281.61     68.86 o 
  -9   2   1      408.85      459.39     40.02 o 
  -8   2   1     1190.22     1234.38     39.55 o 
  -7   2   1     2131.68     2112.73     42.63 o 
  -6   2   1     6383.07     6113.34    115.86 o 
  -5   2   1     3296.26     3226.87     31.91 o 
  -4   2   1      574.70      419.16     20.94 o 
  -3   2   1   116691.87   135102.30    492.72 o 
  -2   2   1      426.44      216.34     14.70 o 
   2   2   1      331.56      387.79     19.05 o 
   3   2   1    33695.73    39747.03    511.06 o 
   4   2   1     3640.95     3737.38     94.49 o 
   5   2   1    38065.20    43719.84    115.99 o 
   6   2   1     1594.23     1484.01     37.99 o 
   7   2   1     1738.56     1698.70     40.70 o 
   8   2   1      379.57      410.91     36.55 o 
   9   2   1     1144.00      978.97     42.55 o 
  10   2   1     4392.65     4459.10     65.86 o 
  11   2   1     4589.64     4672.27    114.35 o 
  12   2   1      620.76      619.88     54.42 o 
  13   2   1     1122.40     1088.54     86.24 o 
  14   2   1      753.16      794.05     85.63 o 
  15   2   1      348.27      374.16     94.45 o 
  16   2   1      871.81      885.43     99.43 o 
 -16   3   1     3293.89     3002.93    120.70 o 
 -15   3   1       30.15       23.35     48.71 o 
 -14   3   1      253.43       61.18    247.39 o 
 -13   3   1      705.92      762.73     91.04 o 
 -12   3   1     7637.34     7728.07     90.35 o 
 -11   3   1     2013.01     1949.98     56.60 o 
 -10   3   1    33136.47    33715.98    286.33 o 
  -9   3   1      370.70      311.56     38.79 o 
  -8   3   1     3412.48     3228.60     50.04 o 
  -7   3   1      108.45       60.74     31.93 o 
  -6   3   1    18831.82    19279.13    109.22 o 
  -5   3   1      212.97      190.14     21.79 o 
  -4   3   1     4668.70     4451.94     40.10 o 
  -3   3   1     3438.26     2817.49     24.99 o 
  -2   3   1    22295.61    23548.35     52.54 o 
  -1   3   1      878.76      502.53     12.25 o 
   1   3   1      331.86      260.68     14.93 o 
   2   3   1     1402.89     1154.09     14.78 o 
   3   3   1      186.92      148.20     18.82 o 
   4   3   1     1430.41     1193.19     29.42 o 
   5   3   1     3588.75     3290.42     40.22 o 
   6   3   1     1882.32     2241.82    110.02 o 
   7   3   1      128.32      130.70     37.21 o 
   8   3   1     9602.65    10588.50     78.15 o 
   9   3   1      310.51      314.85     39.16 o 
  10   3   1    28454.50    27983.79    137.33 o 
  11   3   1     1135.84     1225.72     52.76 o 
  12   3   1     2243.50     2319.35     63.40 o 
  13   3   1       92.87       54.10     85.93 o 
  14   3   1     1077.64     1011.53     66.10 o 
  15   3   1     1399.00     1439.71     96.13 o 
  16   3   1     3614.91     4128.39    131.07 o 
 -16   4   1      381.03      423.39     97.20 o 
 -15   4   1     1554.98     1629.10    100.87 o 
 -14   4   1      443.48      384.70     67.13 o 
 -13   4   1      353.02      369.26     54.94 o 
 -12   4   1      470.83      400.57     52.97 o 
 -11   4   1    19628.86    19610.42    144.93 o 
 -10   4   1     2990.90     2895.88     57.17 o 
  -9   4   1      832.37      873.44     40.34 o 
  -8   4   1      127.01      111.99     44.61 o 
  -7   4   1     1640.54     1853.64     32.26 o 
  -6   4   1     3931.82     4052.02     42.80 o 
  -5   4   1    10214.99    10146.31     53.93 o 
  -4   4   1      572.92      410.98     15.90 o 
  -3   4   1     9171.51    10284.97     47.93 o 
  -2   4   1     5851.74     6286.25    123.86 o 
  -1   4   1     9788.57     9183.21     31.69 o 
   0   4   1     1248.09     1307.98     28.89 o 
   1   4   1     9439.42    10605.49     42.09 o 
   2   4   1     1174.22     1126.95     14.81 o 
   3   4   1    37304.18    38917.67    141.45 o 
   4   4   1      149.02      155.04     21.66 o 
   5   4   1    10971.67    11241.44    106.30 o 
   6   4   1     6035.62     6299.46     55.55 o 
   7   4   1     2398.78     2728.64     45.00 o 
   8   4   1      408.76      502.50     35.01 o 
   9   4   1     3774.85     4343.04     60.30 o 
  10   4   1     2879.64     2764.27     58.48 o 
  11   4   1     7796.63     7893.22     97.39 o 
  12   4   1      474.24      498.77     74.52 o 
  13   4   1     1812.84     1644.59     74.50 o 
  14   4   1       63.57      107.97     76.77 o 
  15   4   1     1524.48     1380.38     77.49 o 
  16   4   1     1306.00     1599.90    108.58 o 
 -16   5   1     1130.51     1085.35    103.10 o 
 -15   5   1      236.97      228.98     61.87 o 
 -14   5   1      434.49      351.53     61.26 o 
 -13   5   1       59.45       63.19     56.08 o 
 -12   5   1      729.97      751.89     53.56 o 
 -11   5   1     6079.46     6153.63     77.55 o 
 -10   5   1    20346.90    20031.09    176.87 o 
  -9   5   1      224.55      231.39     39.12 o 
  -8   5   1     7060.57     7452.23     66.21 o 
  -7   5   1     1870.97     1823.25     32.46 o 
  -6   5   1    24686.85    25088.93     79.69 o 
  -5   5   1      909.67      875.11     19.05 o 
  -4   5   1     8028.75     7911.29     36.25 o 
  -3   5   1     2268.01     2618.91     26.23 o 
  -2   5   1    41705.04    42209.48     69.37 o 
  -1   5   1     6197.54     5288.28     45.19 o 
   0   5   1     4984.62     4788.85     47.71 o 
   1   5   1     1013.54     1084.88     23.60 o 
   2   5   1     3312.91     3607.05     55.71 o 
   3   5   1     1075.18     1131.60     17.56 o 
   4   5   1    21735.55    21129.00     51.00 o 
   5   5   1      244.91      285.93     22.82 o 
   6   5   1     2045.86     1971.44     38.67 o 
   7   5   1     3736.10     3862.50     49.93 o 
   8   5   1    19137.87    19229.28    204.38 o 
   9   5   1      176.33      179.80     53.31 o 
  10   5   1    12510.16    11646.13    226.92 o 
  11   5   1     2432.31     2510.17     61.44 o 
  12   5   1      437.10      378.37     52.79 o 
  13   5   1      291.48      217.12     58.95 o 
  14   5   1      952.48      951.91     80.94 o 
  15   5   1      736.35      778.03     67.58 o 
  16   5   1     2964.18     2949.43     88.40 o 
 -16   6   1      520.31      488.05     68.64 o 
 -15   6   1       23.52       36.30     72.62 o 
 -14   6   1      506.38      612.79     63.35 o 
 -13   6   1       83.66        0.00     45.70 o 
 -12   6   1      331.42      340.58     54.68 o 
 -11   6   1    11929.35    12033.63    185.26 o 
 -10   6   1      578.97      578.77     42.98 o 
  -9   6   1      925.27      906.89     42.27 o 
  -8   6   1     3002.65     3099.89     57.45 o 
  -7   6   1     5693.55     6082.89     35.18 o 
  -6   6   1     4370.89     4332.50     42.22 o 
  -5   6   1       63.34       38.42     21.57 o 
  -4   6   1        5.01       21.04     22.76 o 
  -3   6   1    14638.17    15950.42     71.61 o 
  -2   6   1     2147.92     1976.50     23.93 o 
  -1   6   1    22590.58    26379.54    218.39 o 
   0   6   1     1654.62     1330.22     20.87 o 
   1   6   1     7774.28     8718.64     40.98 o 
   2   6   1     3593.64     3183.64     29.51 o 
   3   6   1     5359.25     5017.72     45.79 o 
   4   6   1      802.03      940.50     18.74 o 
   5   6   1     1927.69     2486.25     25.24 o 
   6   6   1      166.72      181.45     19.58 o 
   7   6   1      337.59      436.14     33.16 o 
   8   6   1     2008.67     2008.41     44.51 o 
   9   6   1      318.30      294.93     42.38 o 
  10   6   1      745.75      770.64     45.03 o 
  11   6   1     7960.03     8364.11     87.42 o 
  12   6   1      550.97      550.85     56.25 o 
  13   6   1     1837.42     1701.68     63.53 o 
  14   6   1      203.70      358.35     59.58 o 
  15   6   1      607.61      599.22     79.22 o 
  16   6   1      798.86      914.79     72.95 o 
 -16   7   1     2601.48     2644.59    122.25 o 
 -15   7   1      577.39      536.93     65.90 o 
 -14   7   1      620.98      633.47     62.82 o 
 -13   7   1      314.61      259.38     60.15 o 
 -12   7   1     1110.91     1123.84     57.73 o 
 -11   7   1     3307.00     3542.99     65.81 o 
 -10   7   1     9811.11     9947.23    272.92 o 
  -9   7   1      206.75      183.21     28.35 o 
  -8   7   1     3441.94     3521.62     95.59 o 
  -7   7   1     4392.57     4046.15    109.55 o 
  -6   7   1     3307.45     3298.82     26.32 o 
  -5   7   1      606.18      426.69     16.93 o 
  -4   7   1    36583.28    37206.14     63.83 o 
  -3   7   1      842.28      851.00     24.57 o 
  -2   7   1    17367.09    18875.77     58.68 o 
  -1   7   1      485.59      487.72     29.26 o 
   0   7   1     4365.34     4460.03     29.70 o 
   1   7   1      292.53      308.33     22.11 o 
   2   7   1     4897.06     4521.74     34.91 o 
   3   7   1      605.55      637.91     14.64 o 
   4   7   1    13976.51    13065.27     68.64 o 
   5   7   1      686.69      606.29     19.08 o 
   6   7   1     4348.92     4107.63     57.87 o 
   7   7   1      471.05      493.56     24.68 o 
   8   7   1     9356.19     9708.73     55.28 o 
   9   7   1     1296.89     1289.62     44.71 o 
  10   7   1    14764.08    14979.21    160.92 o 
  11   7   1     2369.82     2266.97     58.91 o 
  12   7   1       66.80       85.38    109.68 o 
  13   7   1      341.06      245.25     56.72 o 
  14   7   1       59.37        0.00     39.76 o 
  15   7   1      495.59      468.18    100.30 o 
  16   7   1     1419.37     1490.27    124.45 o 
 -16   8   1      565.06      604.29     70.51 o 
 -15   8   1     1102.88     1006.06     69.46 o 
 -14   8   1       63.37       32.97     74.03 o 
 -13   8   1      213.17      146.21     77.72 o 
 -12   8   1       98.91      107.83     56.54 o 
 -11   8   1      427.12      374.28     47.10 o 
 -10   8   1     1327.13     1354.60     50.49 o 
  -9   8   1     5421.32     5193.48     38.69 o 
  -8   8   1     2987.79     2797.25     40.13 o 
  -7   8   1     2790.68     3204.24     28.49 o 
  -6   8   1     1890.25     1782.61     46.74 o 
  -5   8   1     8797.85     8734.42     50.32 o 
  -4   8   1      211.84      229.66     19.63 o 
  -3   8   1     5254.18     5517.06     37.32 o 
  -2   8   1      359.02      393.41     20.87 o 
  -1   8   1     4523.40     4488.35     31.37 o 
   0   8   1     2340.19     2446.90     37.91 o 
   1   8   1     2608.38     2858.74     32.10 o 
   2   8   1     1347.27     1267.07     26.08 o 
   3   8   1     7269.90     7147.08     44.09 o 
   4   8   1      830.38      708.81     17.18 o 
   5   8   1    13406.75    13131.84     93.00 o 
   6   8   1      680.50      687.05     20.13 o 
   7   8   1     3975.18     4409.32     37.98 o 
   8   8   1     4505.59     4546.27     87.09 o 
   9   8   1     4391.15     4392.04     44.54 o 
  10   8   1     1106.00     1035.61     70.61 o 
  11   8   1     3099.03     2879.16     63.47 o 
  12   8   1      468.53      431.25     50.41 o 
  13   8   1      153.88      142.36     62.81 o 
  14   8   1      394.05      269.79     62.69 o 
  15   8   1      603.91      587.27     68.49 o 
 -15   9   1      567.39      541.99     99.91 o 
 -14   9   1      195.64      195.88     60.03 o 
 -13   9   1        1.95        0.00     70.22 o 
 -12   9   1     2127.55     2107.37     63.47 o 
 -11   9   1       72.17       63.78     72.92 o 
 -10   9   1     2053.38     2062.06     52.73 o 
  -9   9   1     2796.96     2791.98     61.20 o 
  -8   9   1     3831.84     4007.36     72.54 o 
  -7   9   1     4310.80     3985.63     63.88 o 
  -6   9   1     6929.15     6824.44     47.00 o 
  -5   9   1      384.98      333.65     21.37 o 
  -4   9   1     2242.38     2104.17     38.07 o 
  -3   9   1     2040.47     1908.99     32.93 o 
  -2   9   1    43846.56    43873.16     97.64 o 
  -1   9   1     1779.41     1687.23     25.41 o 
   0   9   1    55664.84    61413.64    363.53 o 
   1   9   1     1238.46     1073.25     28.66 o 
   2   9   1    12764.59    12512.78     62.36 o 
   3   9   1     1945.79     1781.83     29.72 o 
   4   9   1    16875.82    15616.10    107.89 o 
   5   9   1      103.90       72.01     17.71 o 
   6   9   1        6.64       38.59     16.58 o 
   7   9   1     1712.30     1693.15     26.93 o 
   8   9   1     8588.67     8945.50     88.45 o 
   9   9   1     3066.16     2919.80     54.96 o 
  10   9   1     1911.04     2069.87     81.52 o 
  11   9   1      670.17      663.40     49.39 o 
  12   9   1      743.38      830.12     70.70 o 
  13   9   1       31.47       32.48     73.42 o 
  14   9   1      443.60      468.82     61.48 o 
  15   9   1      421.29      429.39    102.91 o 
 -15  10   1       41.57       34.40     71.37 o 
 -14  10   1      463.43      385.65     95.38 o 
 -13  10   1      428.43      465.77     92.04 o 
 -12  10   1     1735.19     1726.57     58.38 o 
 -11  10   1      287.44      244.48     50.24 o 
 -10  10   1      937.66      765.14     46.11 o 
  -9  10   1     8124.06     8135.36     64.25 o 
  -8  10   1     2084.84     1945.20     52.20 o 
  -7  10   1      789.48      769.79     21.67 o 
  -6  10   1     2238.77     2238.53     31.04 o 
  -5  10   1     6697.85     6132.09     42.91 o 
  -4  10   1      910.45      909.31     25.19 o 
  -3  10   1    11179.78    11148.91     55.06 o 
  -2  10   1     4613.15     4857.60     40.63 o 
  -1  10   1     2162.24     2147.37     28.31 o 
   0  10   1     2488.83     2496.85     29.15 o 
   1  10   1      601.56      634.05     23.11 o 
   2  10   1     4926.55     4390.57    104.35 o 
   3  10   1    14702.92    14951.06     70.88 o 
   4  10   1      733.53      795.41     35.10 o 
   5  10   1      248.59      248.45     17.01 o 
   6  10   1     2505.19     2537.65     27.81 o 
   7  10   1      485.89      470.36     22.84 o 
   8  10   1     2864.29     2811.08     36.41 o 
   9  10   1     3983.72     4034.79     82.62 o 
  10  10   1      904.06      843.03     47.66 o 
  11  10   1      507.48      452.10     49.21 o 
  12  10   1      268.84      496.88     84.92 o 
  13  10   1      230.34      221.16     87.20 o 
  14  10   1       94.50        8.75    259.85 o 
  15  10   1        1.16        0.00     57.81 o 
 -15  11   1     1172.75     1365.81    111.33 o 
 -14  11   1      886.31     1041.42    100.77 o 
 -13  11   1     1437.68     1523.21    101.72 o 
 -12  11   1     2317.09     2560.57    104.44 o 
 -11  11   1      488.06      398.60     80.85 o 
 -10  11   1     8934.68     9019.20    139.67 o 
  -9  11   1      351.31      382.15     46.17 o 
  -8  11   1      602.01      573.89     38.29 o 
  -7  11   1     1391.76     1230.32     95.36 o 
  -6  11   1     1879.49     1938.36     31.99 o 
  -5  11   1     1385.03     1412.65     29.30 o 
  -4  11   1     1389.49     1224.76     28.67 o 
  -3  11   1      544.11      485.60     24.59 o 
  -2  11   1     5888.94     5995.10     64.11 o 
  -1  11   1      375.06      368.98     22.50 o 
   0  11   1     1421.33     1536.79     27.37 o 
   1  11   1     1261.98     1172.04     25.86 o 
   2  11   1    13462.56    13845.21    155.07 o 
   3  11   1      103.21       50.73     22.15 o 
   4  11   1     2409.47     2380.41     35.48 o 
   5  11   1     1353.21     1217.24     30.89 o 
   6  11   1     5428.55     5593.93     61.85 o 
   7  11   1     1327.74     1315.71     27.51 o 
   8  11   1     1486.63     1560.32     31.79 o 
   9  11   1     1989.03     2064.75     91.57 o 
  11  11   1      247.02      226.51     83.56 o 
  12  11   1     1853.57     1718.43     99.75 o 
  13  11   1     1374.14     1523.43    102.72 o 
  14  11   1     1076.36      929.42    104.31 o 
 -14  12   1      109.39       88.66     73.65 o 
 -13  12   1      942.33      958.08    101.76 o 
 -12  12   1      151.60      277.05     77.42 o 
 -11  12   1     3123.53     3265.63    108.49 o 
 -10  12   1     1126.62     1216.49     85.16 o 
  -9  12   1     3018.87     2932.59     68.53 o 
  -8  12   1       57.91       64.82     78.88 o 
  -7  12   1      258.23      167.96     26.80 o 
  -6  12   1     1180.88     1205.03     30.43 o 
  -5  12   1      602.35      568.94     27.88 o 
  -4  12   1      345.64      314.23     25.99 o 
  -3  12   1    38718.68    38903.45    184.50 o 
  -2  12   1       87.53       57.77     22.06 o 
  -1  12   1     4513.63     4532.19     39.05 o 
   0  12   1     1079.19     1091.33     29.90 o 
   1  12   1     1259.90     1171.90     27.73 o 
   2  12   1     1684.91     1647.82     33.19 o 
   3  12   1     2375.38     2489.06     37.48 o 
   4  12   1      169.55      153.32     27.36 o 
   5  12   1     5355.80     4973.37     47.55 o 
   6  12   1     1292.88     1259.48     34.40 o 
   7  12   1       70.81       78.88     28.87 o 
   8  12   1     1557.61     1464.59     42.43 o 
   9  12   1     4522.14     4727.36    112.38 o 
  10  12   1      113.87      222.65     75.49 o 
  11  12   1     2863.76     2900.58    108.60 o 
  12  12   1      939.55      940.68     91.04 o 
  13  12   1      328.30      364.69     93.00 o 
  14  12   1      169.73       54.77    154.08 o 
 -14  13   1      401.21      313.78    108.47 o 
 -13  13   1      588.07      820.42     97.40 o 
 -12  13   1      323.39      304.23     92.05 o 
 -11  13   1      409.23      447.65     81.96 o 
 -10  13   1     7414.52     7406.34    271.41 o 
  -9  13   1      295.17      408.68     77.93 o 
  -8  13   1     2308.96     2307.60    101.60 o 
  -7  13   1     3633.83     3612.16     69.26 o 
  -6  13   1      407.87      430.54     29.38 o 
  -5  13   1     1796.47     1603.96     34.53 o 
  -4  13   1      141.23      142.25     30.98 o 
  -3  13   1      686.04      696.58     28.70 o 
  -2  13   1     5517.90     5479.69     51.86 o 
  -1  13   1     4114.49     3950.42     39.58 o 
   0  13   1     1974.31     2032.38     33.64 o 
   1  13   1     3178.30     3092.13     37.03 o 
   2  13   1     8388.67     8195.07     67.28 o 
   3  13   1      319.42      336.15     30.38 o 
   4  13   1     1210.84     1034.86     33.53 o 
   5  13   1     1751.41     1648.81     37.26 o 
   6  13   1     5118.08     5275.05     82.05 o 
   7  13   1     2919.22     2844.76    107.48 o 
   8  13   1     4677.54     4709.72     79.12 o 
   9  13   1     2774.27     2861.97    101.19 o 
  10  13   1     2515.95     2664.96    104.31 o 
  11  13   1       79.21      101.97     91.31 o 
  12  13   1     2206.87     2430.20    113.77 o 
  13  13   1        6.80        0.00     61.06 o 
  14  13   1       30.39        0.00    774.47 o 
 -13  14   1     1895.83     2193.02    113.94 o 
 -12  14   1      910.71      986.15     98.46 o 
 -11  14   1     2445.75     2493.23    104.90 o 
 -10  14   1      208.48      240.76     70.19 o 
  -9  14   1     2958.98     3079.76     74.27 o 
  -8  14   1      654.72      671.74     55.87 o 
  -7  14   1     1531.73     1531.77     59.55 o 
  -6  14   1     1359.08     1277.97     35.49 o 
  -5  14   1      369.29      289.94     30.44 o 
  -4  14   1     1026.27     1063.45     34.35 o 
  -3  14   1    18727.23    18745.40     84.86 o 
  -2  14   1      866.34      804.00     28.64 o 
  -1  14   1     4570.72     4685.13     44.44 o 
   0  14   1     6141.38     5805.77     50.09 o 
   1  14   1     3355.53     3440.19     40.37 o 
   2  14   1      387.37      427.14     28.39 o 
   3  14   1     7345.51     6924.33     64.15 o 
   4  14   1      123.34      124.91     32.23 o 
   5  14   1    19846.42    19509.70    173.64 o 
   6  14   1      367.65      361.47     34.79 o 
   7  14   1     4082.25     4037.79     75.44 o 
   8  14   1       15.86       26.30     23.80 o 
  10  14   1       42.25       18.59   5782.27 o 
  11  14   1      810.29      733.27     94.02 o 
  12  14   1      233.41      278.44     99.44 o 
  13  14   1      838.53      969.84    106.99 o 
 -13  15   1     1771.68     2015.26    118.25 o 
 -12  15   1      870.99      997.80    101.45 o 
 -11  15   1      472.67      433.30     88.54 o 
 -10  15   1     1651.94     1531.16     69.97 o 
  -9  15   1      104.36       98.39     67.40 o 
  -8  15   1      527.03      669.31     58.18 o 
  -7  15   1      876.94      852.49     56.26 o 
  -6  15   1    10472.36    11099.47    104.83 o 
  -5  15   1      109.75      109.21     38.75 o 
  -4  15   1     4816.71     4560.27     59.79 o 
  -3  15   1     1381.00     1417.09     34.23 o 
  -2  15   1     2941.25     2845.30     40.12 o 
  -1  15   1     3397.84     3537.53     44.44 o 
   0  15   1      245.79      307.69     31.16 o 
   1  15   1     6857.11     6984.38     53.65 o 
   2  15   1     1075.91     1098.23     34.29 o 
   3  15   1      248.78      291.93     39.84 o 
   4  15   1     4151.72     4394.55     52.54 o 
   5  15   1      139.93      207.68     34.24 o 
   6  15   1     1496.49     1567.43     56.04 o 
   7  15   1      970.01     1129.56     61.03 o 
   8  15   1     1289.99     1213.43     64.27 o 
   9  15   1     1508.68     1572.64     96.58 o 
  10  15   1     1467.71     1298.71     99.35 o 
  11  15   1     2193.18     2017.07    107.65 o 
  12  15   1     1429.98     1283.59    105.50 o 
  13  15   1      818.61      874.07    109.79 o 
 -12  16   1       32.57        0.00     60.09 o 
 -11  16   1     4014.38     4379.89    132.66 o 
 -10  16   1      242.38      176.19     62.57 o 
  -9  16   1     3847.14     3875.32     84.75 o 
  -8  16   1     2128.35     2122.91     70.84 o 
  -7  16   1      792.37      800.94     59.79 o 
  -6  16   1     1013.71      908.25     58.63 o 
  -5  16   1     1793.80     1736.49     42.20 o 
  -4  16   1      292.09      252.54     36.27 o 
  -3  16   1      212.77      252.21     31.02 o 
  -2  16   1     1045.40     1051.06     33.60 o 
  -1  16   1      563.34      577.47     33.33 o 
   0  16   1     1867.29     1930.46     38.61 o 
   1  16   1     5343.45     5697.02     52.20 o 
   2  16   1     1875.57     1856.29     37.82 o 
   3  16   1     1459.05     1461.74     37.40 o 
   4  16   1      184.32      178.63     39.55 o 
   5  16   1      571.28      481.17     38.63 o 
   6  16   1      375.65      359.20     52.18 o 
   7  16   1      420.19      431.07     60.42 o 
   8  16   1      146.22      197.50     52.06 o 
  10  16   1      138.33      158.96     86.62 o 
  11  16   1     2443.95     2559.07    115.56 o 
  12  16   1       16.97       13.23    104.99 o 
 -11  17   1      429.72      478.87     98.26 o 
 -10  17   1     2022.59     2142.95     79.97 o 
  -9  17   1     2281.34     2400.45     77.43 o 
  -8  17   1      322.25      327.92     64.75 o 
  -7  17   1     4491.10     4796.76    212.99 o 
  -6  17   1      385.43      357.46     56.07 o 
  -5  17   1      219.28      184.56     53.59 o 
  -4  17   1     1278.83     1258.90     37.62 o 
  -3  17   1      181.70      186.42     32.19 o 
  -2  17   1     2658.83     2803.91     43.89 o 
  -1  17   1     2374.79     2440.80     42.40 o 
   0  17   1      615.05      646.83     35.79 o 
   1  17   1     2315.31     2251.04     41.35 o 
   2  17   1      250.58      293.89     32.60 o 
   3  17   1      877.13      858.32     35.14 o 
   4  17   1     1572.79     1484.71     43.90 o 
   5  17   1      525.45      497.12     39.96 o 
   6  17   1      152.10      183.33     57.08 o 
   7  17   1     1645.67     1801.63     96.10 o 
   8  17   1      793.70      875.06     65.26 o 
   9  17   1     2350.19     2583.88    113.60 o 
  10  17   1      221.02      193.07     82.61 o 
  11  17   1     1823.35     1799.59    116.40 o 
 -11  18   1     1774.78     1771.27    113.00 o 
 -10  18   1       93.17      116.55    102.87 o 
  -9  18   1     5093.15     5229.12     97.95 o 
  -8  18   1      130.10       96.27     66.41 o 
  -7  18   1       84.47       85.20     46.69 o 
  -6  18   1      292.90      339.08     58.56 o 
  -5  18   1      626.68      681.79     57.45 o 
  -4  18   1      866.99      951.96     57.68 o 
  -3  18   1     2541.08     2578.63     50.55 o 
  -2  18   1      438.94      483.47     35.82 o 
  -1  18   1     2949.44     2888.30     45.96 o 
   0  18   1      608.48      624.97     36.65 o 
   1  18   1      499.74      490.47     33.83 o 
   2  18   1      778.16      713.96     37.39 o 
   3  18   1     4908.75     4962.07     64.08 o 
   4  18   1      254.74      209.34     38.08 o 
   5  18   1      567.67      533.06     56.93 o 
   6  18   1      120.24      154.02     56.87 o 
   7  18   1      207.00      192.14     61.16 o 
   8  18   1      201.34      171.35     88.76 o 
   9  18   1     2982.50     2971.14    121.56 o 
  10  18   1      311.30      349.59     99.10 o 
 -10  19   1      117.27       79.66     94.74 o 
  -9  19   1     1441.82     1614.18     76.62 o 
  -8  19   1       48.52        3.49     38.48 o 
  -7  19   1      615.95      631.93     81.04 o 
  -6  19   1      110.97       81.24     71.11 o 
  -5  19   1      544.51      599.37     53.83 o 
  -4  19   1      575.56      559.68     48.98 o 
  -3  19   1      253.19      252.87     34.43 o 
  -2  19   1      441.04      349.44     37.65 o 
  -1  19   1     2291.93     2325.35     45.88 o 
   0  19   1      886.61      845.85     40.56 o 
   1  19   1     2677.85     2713.51     48.40 o 
   2  19   1      866.70      811.38     50.83 o 
   3  19   1      726.59      811.08     39.29 o 
   4  19   1      102.25       30.87     32.61 o 
   5  19   1      458.93      453.87     48.82 o 
   6  19   1       30.67        0.00     52.17 o 
   7  19   1     1096.83     1037.22     71.16 o 
   8  19   1       85.23      142.96     96.67 o 
   9  19   1     1400.81     1414.00    111.68 o 
  -9  20   1     1206.56     1201.28     78.48 o 
  -8  20   1      128.80       74.07     81.83 o 
  -7  20   1      261.17      198.23     91.21 o 
  -6  20   1      252.39      214.04     60.45 o 
  -5  20   1     1514.13     1601.92     58.97 o 
  -4  20   1      754.36      783.32     60.39 o 
  -3  20   1     6240.35     6643.03    122.59 o 
  -2  20   1      598.21      661.89     41.45 o 
  -1  20   1       24.60       31.58     42.23 o 
   0  20   1      268.76      249.99     40.69 o 
   1  20   1     2596.71     2617.38     49.77 o 
   2  20   1      246.33      304.12     37.56 o 
   3  20   1     4645.52     4734.40     61.45 o 
   4  20   1      321.50      350.58     52.39 o 
   5  20   1     1366.91     1267.03     57.75 o 
   6  20   1       78.89       75.11     84.88 o 
   7  20   1      151.37       94.45     57.49 o 
   8  20   1      251.27      263.05    100.92 o 
  -7  21   1     2500.94     2637.53     70.92 o 
  -6  21   1      334.37      361.19     59.15 o 
  -5  21   1      204.12      200.72     55.75 o 
  -4  21   1      179.63      215.28     55.17 o 
  -3  21   1      605.83      643.62     52.79 o 
  -2  21   1      804.38      733.78     54.34 o 
  -1  21   1     4023.26     4207.92     58.46 o 
   0  21   1       28.82        8.29     12.92 o 
   1  21   1     5070.72     5419.64     63.30 o 
   2  21   1      547.22      507.92     43.73 o 
   3  21   1      667.78      723.24     53.29 o 
   4  21   1       68.35       45.50     64.45 o 
   5  21   1     2529.43     2817.41     80.95 o 
   6  21   1      570.43      616.76     57.09 o 
   7  21   1     3772.05     3881.41     94.60 o 
  -6  22   1      801.28      862.50     60.81 o 
  -5  22   1      429.42      366.66     61.22 o 
  -4  22   1      752.91      725.85     58.19 o 
  -3  22   1     4178.88     4387.80    125.59 o 
  -2  22   1      147.48      185.65     56.44 o 
  -1  22   1      769.59      853.98     45.91 o 
   0  22   1      138.11       81.16     45.15 o 
   1  22   1      747.07      945.93     45.66 o 
   2  22   1      443.34      405.92     53.93 o 
   3  22   1     1052.09     1087.46     57.75 o 
   4  22   1      224.01      203.16     57.71 o 
   5  22   1     1823.90     1885.62     67.15 o 
  -3  23   1      282.48      356.36     56.56 o 
  -2  23   1      109.46       73.22     54.24 o 
  -1  23   1     2927.18     3206.85     89.98 o 
   0  23   1      200.86      188.54     42.82 o 
   1  23   1     1643.96     1872.13     62.75 o 
   2  23   1      113.84       98.80     76.28 o 
   3  23   1        8.64       18.59     33.00 o 
  -6 -22   2     2670.82     2562.35    123.44 o 
  -5 -22   2      473.08      509.09    104.51 o 
  -7 -21   2     1381.60     1404.09    108.60 o 
  -6 -21   2        0.80       49.92     67.27 o 
  -5 -21   2      235.85      143.68     97.85 o 
   7 -21   2     3588.45     3735.86    128.18 o 
  -9 -20   2     1257.65     1439.36    110.20 o 
  -8 -20   2      222.12      173.08     92.97 o 
  -7 -20   2       62.81        0.00     10.00 o 
  -6 -20   2      912.28      909.42     96.58 o 
  -5 -20   2      967.34     1020.46     95.22 o 
   7 -20   2      822.72      926.35     95.68 o 
   8 -20   2      214.93      147.29     92.86 o 
 -10 -19   2      261.51      185.85    104.36 o 
  -9 -19   2     3266.65     3439.46    123.16 o 
  -8 -19   2       16.48       25.88     77.34 o 
  -7 -19   2     2163.48     2395.35    109.59 o 
  -6 -19   2      539.96      545.14     92.31 o 
  -5 -19   2     2246.50     2303.58    104.69 o 
   7 -19   2      522.01      493.39     88.00 o 
   8 -19   2      113.85      108.99     88.44 o 
   9 -19   2      880.35      884.30     98.26 o 
 -11 -18   2     2926.16     3241.85    107.10 o 
 -10 -18   2      537.32      516.12     66.45 o 
  -9 -18   2     3218.54     3588.09    119.05 o 
  -8 -18   2      339.87      257.43     89.30 o 
  -7 -18   2      427.83      465.14     81.46 o 
  -6 -18   2       86.98      155.31    101.69 o 
  -5 -18   2      666.97      730.10     83.93 o 
   7 -18   2      317.32      315.50     79.20 o 
   8 -18   2      824.72      768.91     60.54 o 
   9 -18   2     2556.43     2549.60     73.07 o 
  10 -18   2      385.84      345.25     64.51 o 
 -11 -17   2      213.27       32.20    103.56 o 
 -10 -17   2       74.57       48.91     60.75 o 
  -9 -17   2     4893.98     4884.22     90.29 o 
  -8 -17   2       34.50        0.00     10.12 o 
  -7 -17   2     4592.72     4658.38     75.44 o 
  -6 -17   2      441.74      424.14     47.64 o 
  -5 -17   2       20.03        5.69     36.68 o 
   5 -17   2     1248.49     1100.29     65.22 o 
   6 -17   2      776.57      807.83     68.11 o 
   7 -17   2     2589.10     2647.96     65.71 o 
   8 -17   2       42.76        0.00     36.19 o 
   9 -17   2     2414.65     2608.24     71.43 o 
  10 -17   2       19.94        0.00     37.45 o 
  11 -17   2      297.24      390.27     57.51 o 
 -12 -16   2      667.07      629.16     68.80 o 
 -11 -16   2     2325.44     2445.13     76.56 o 
 -10 -16   2      265.30      238.79     64.27 o 
  -9 -16   2     1440.91     1386.45     62.72 o 
  -8 -16   2     3337.48     3439.84     70.63 o 
  -7 -16   2     1375.71     1399.24     56.07 o 
  -6 -16   2     1618.51     1491.76     86.08 o 
  -5 -16   2      894.55      896.30     51.77 o 
  -4 -16   2     2336.35     2418.38     60.61 o 
   3 -16   2      137.86      148.98     41.60 o 
   4 -16   2      469.31      404.60     51.06 o 
   5 -16   2     1150.28     1205.99     62.47 o 
   6 -16   2     2242.83     2211.15     74.60 o 
   7 -16   2     1655.98     1690.66     58.42 o 
   8 -16   2      883.96      827.46     57.36 o 
   9 -16   2     1405.72     1474.53     62.21 o 
  10 -16   2      352.26      189.98     56.02 o 
  11 -16   2     3213.29     3536.07     80.11 o 
  12 -16   2      151.42      247.76     87.75 o 
 -13 -15   2     2508.70     2608.17     97.21 o 
 -12 -15   2      111.55      138.65     61.85 o 
 -11 -15   2      133.23      155.78    102.68 o 
 -10 -15   2       17.17       16.82     51.76 o 
  -9 -15   2     2785.13     2931.56    112.37 o 
  -8 -15   2       34.64        0.00     15.79 o 
  -7 -15   2     3542.88     3625.13     65.92 o 
  -6 -15   2     2817.49     2833.50     82.57 o 
  -5 -15   2     2572.31     2686.29     93.02 o 
  -4 -15   2     2835.32     2691.39     61.93 o 
  -3 -15   2     2430.54     2300.99     52.46 o 
  -2 -15   2     1344.67     1229.96     38.06 o 
   1 -15   2    20469.40    20529.77     99.29 o 
   2 -15   2     3154.39     3209.28     56.03 o 
   3 -15   2      243.92      241.73     42.78 o 
   4 -15   2     2547.25     2498.44     65.27 o 
   5 -15   2      441.62      398.93     57.38 o 
   6 -15   2     2518.52     2397.12     74.38 o 
   7 -15   2     4547.89     4491.96     71.89 o 
   8 -15   2      143.95        6.16     52.97 o 
   9 -15   2      682.24      703.72     54.29 o 
  10 -15   2      197.27      199.46     48.56 o 
  11 -15   2      137.48      163.07     61.84 o 
  12 -15   2      195.12       86.43     93.71 o 
 -13 -14   2      128.22      108.77     58.57 o 
 -12 -14   2      789.58      823.98     62.91 o 
 -11 -14   2     2213.70     2312.62     69.27 o 
 -10 -14   2      406.18      417.50     54.92 o 
  -9 -14   2      785.41      656.15     67.97 o 
  -8 -14   2     1267.79     1225.37     65.91 o 
  -7 -14   2      698.53      687.46     48.88 o 
  -6 -14   2     1494.80     1468.43     50.37 o 
  -5 -14   2     1259.40     1116.29     56.41 o 
  -4 -14   2     1957.24     1954.39     54.98 o 
  -3 -14   2     3369.48     3176.87     56.26 o 
  -2 -14   2     1190.74     1137.61     37.44 o 
   0 -14   2    10549.85    10487.88     61.51 o 
   1 -14   2     7154.42     7311.51     64.13 o 
   2 -14   2     2764.59     2772.16     52.64 o 
   3 -14   2     5071.89     5125.65     71.65 o 
   4 -14   2     4634.84     4826.21     76.61 o 
   5 -14   2      694.89      685.73     59.51 o 
   6 -14   2     2793.99     2995.93     78.39 o 
   7 -14   2     1374.86     1600.81     75.63 o 
   8 -14   2     3491.97     3571.61     66.53 o 
   9 -14   2      907.35      835.63     75.65 o 
  10 -14   2     1918.39     2038.51     63.57 o 
  11 -14   2      274.09      177.64     69.57 o 
  12 -14   2     2239.28     2387.39    113.64 o 
  13 -14   2      160.87      176.38     98.52 o 
 -14 -13   2      427.83      470.75    110.05 o 
 -13 -13   2      972.37     1050.84     65.54 o 
 -12 -13   2      121.92      124.37     73.61 o 
 -11 -13   2      243.51      140.49     73.05 o 
 -10 -13   2     1678.58     1600.59     60.91 o 
  -9 -13   2     8240.61     7768.50    124.19 o 
  -8 -13   2     1244.70     1170.70     51.43 o 
  -7 -13   2     6899.78     6892.35    113.16 o 
  -6 -13   2      822.40      750.27     51.95 o 
  -5 -13   2     3655.54     3501.38     54.94 o 
  -4 -13   2      182.96      117.47     46.55 o 
  -3 -13   2     4430.98     4881.75     63.18 o 
  -2 -13   2      286.86      264.55     30.85 o 
  -1 -13   2    17031.19    16316.72     71.49 o 
   0 -13   2      291.87      224.74     22.30 o 
   1 -13   2    14952.46    15325.00     85.81 o 
   2 -13   2     1966.29     2023.87     47.49 o 
   3 -13   2     2281.81     2316.74     53.90 o 
   4 -13   2      100.74      132.85     40.79 o 
   5 -13   2     4074.10     4156.20     79.47 o 
   6 -13   2      537.41      554.01     60.49 o 
   7 -13   2    19244.84    19309.57    339.22 o 
   8 -13   2      755.09      731.40     50.64 o 
   9 -13   2     3579.93     3707.42     68.15 o 
  10 -13   2      544.03      527.88     52.22 o 
  11 -13   2      658.91      545.90     55.18 o 
  12 -13   2      129.04      106.83     91.90 o 
  13 -13   2      544.56      607.45    108.98 o 
 -14 -12   2      244.01      182.57     95.55 o 
 -13 -12   2      586.18      501.43     61.25 o 
 -12 -12   2      475.30      489.05     59.57 o 
 -11 -12   2     1412.16     1358.61     77.74 o 
 -10 -12   2      403.24      427.83     49.98 o 
  -9 -12   2     1265.14     1204.24     53.53 o 
  -8 -12   2     1790.47     1747.83     63.09 o 
  -7 -12   2      187.58      193.15     39.02 o 
  -6 -12   2     2291.81     2355.57     50.20 o 
  -5 -12   2     1212.83     1119.90     69.02 o 
  -4 -12   2     1684.66     1834.95     52.05 o 
  -3 -12   2     6005.60     6167.18     67.23 o 
  -2 -12   2     5498.54     5780.33     56.84 o 
  -1 -12   2     2571.85     2445.17     33.42 o 
   0 -12   2    10069.52     9965.76     59.61 o 
   1 -12   2     4238.67     4206.09     49.33 o 
   2 -12   2     4850.65     4794.51     59.44 o 
   3 -12   2     1235.70     1261.94     46.18 o 
   4 -12   2      847.53      809.05     45.53 o 
   5 -12   2     1271.21     1164.22     57.77 o 
   6 -12   2     3712.93     3544.43     78.39 o 
   7 -12   2     3578.47     3654.41    135.74 o 
   8 -12   2     6202.39     6407.42     77.98 o 
   9 -12   2     3028.87     3060.43     64.08 o 
  10 -12   2     2475.25     2203.65     61.96 o 
  11 -12   2      598.24      626.70     53.71 o 
  12 -12   2     2797.18     2919.65    114.27 o 
  13 -12   2      522.28      470.10     94.95 o 
  14 -12   2     1438.81     1596.54    115.56 o 
 -15 -11   2     2820.19     2957.64    131.68 o 
 -14 -11   2      123.03       77.14    454.28 o 
 -13 -11   2     2173.51     2080.15     70.51 o 
 -12 -11   2      422.93      397.37     55.16 o 
 -11 -11   2      252.54      125.48     49.97 o 
 -10 -11   2     1490.73     1481.02     65.93 o 
  -9 -11   2     3828.45     3659.76     65.16 o 
  -8 -11   2      601.63      518.82     42.15 o 
  -7 -11   2     9206.26     9015.69     79.25 o 
  -6 -11   2       26.10        0.00     23.66 o 
  -5 -11   2     6547.83     6469.68    134.70 o 
  -3 -11   2     1696.90     1873.31     46.03 o 
  -2 -11   2      981.91      825.18     16.85 o 
  -1 -11   2    14163.86    13498.44    279.19 o 
   0 -11   2      431.01      396.36     24.36 o 
   1 -11   2     7423.95     7522.95     60.79 o 
   2 -11   2      892.21      902.83     37.26 o 
   3 -11   2      545.22      647.45     40.81 o 
   4 -11   2      230.86      189.39     39.36 o 
   5 -11   2     1459.52     1530.52     54.24 o 
   6 -11   2     1545.67     1586.29     50.38 o 
   7 -11   2     8706.41     8158.01    218.65 o 
   8 -11   2     3752.38     3857.57     61.97 o 
   9 -11   2     2664.30     2640.37     58.47 o 
  10 -11   2      874.36      837.67     53.55 o 
  11 -11   2     1263.66     1157.18     55.06 o 
  12 -11   2      458.35      339.84     84.92 o 
  13 -11   2     2692.04     2606.90    114.63 o 
  14 -11   2      113.90       73.32    147.69 o 
 -15 -10   2      378.94      290.59    110.87 o 
 -14 -10   2     3222.72     3274.20    124.48 o 
 -13 -10   2      828.02      818.13     58.16 o 
 -12 -10   2     2274.96     2030.01     64.99 o 
 -11 -10   2      401.24      406.68     50.63 o 
 -10 -10   2      951.33      943.37     51.75 o 
  -9 -10   2     1350.79     1508.10     58.50 o 
  -8 -10   2     2334.39     2112.87     52.24 o 
  -7 -10   2     1351.40     1389.84     44.60 o 
  -6 -10   2     7550.88     7305.38    112.71 o 
  -5 -10   2      656.99      611.09     33.32 o 
  -4 -10   2     6242.54     6352.86     72.95 o 
  -3 -10   2     2205.19     1974.73     46.35 o 
  -2 -10   2    33316.42    34008.46    119.19 o 
  -1 -10   2     1564.84     1473.64     18.81 o 
   0 -10   2    10365.73    10317.16     59.27 o 
   1 -10   2      212.39      206.41     26.34 o 
   2 -10   2     4233.01     4210.30     54.84 o 
   3 -10   2     2573.92     2467.61     51.03 o 
   4 -10   2      760.65      771.13     43.89 o 
   5 -10   2      574.17      523.01     49.96 o 
   6 -10   2     8828.86     8753.21    124.68 o 
   7 -10   2      484.78      428.03     37.23 o 
   8 -10   2     9604.32     9340.98     81.45 o 
   9 -10   2    10860.30    11452.49     92.55 o 
  10 -10   2      580.34      535.26     46.11 o 
  11 -10   2      618.45      673.03     51.30 o 
  12 -10   2     2967.95     2727.45    106.18 o 
  13 -10   2     1240.68     1051.84     94.46 o 
  14 -10   2      614.90      603.64    106.30 o 
  15 -10   2      142.71       82.83     85.31 o 
 -15  -9   2      727.24      725.46    104.52 o 
 -14  -9   2      836.85      759.79     99.86 o 
 -13  -9   2      821.75      791.80     58.67 o 
 -12  -9   2     1702.87     1682.86     80.69 o 
 -11  -9   2      148.88      102.58     55.27 o 
 -10  -9   2     1961.20     1871.97     56.01 o 
  -9  -9   2    11113.83    11173.64    146.89 o 
  -8  -9   2      412.91      278.94     40.18 o 
  -7  -9   2    16270.11    14368.29    114.21 o 
  -6  -9   2     1055.64     1117.09     37.96 o 
  -5  -9   2     7001.61     6936.97     87.77 o 
  -4  -9   2     1466.82     1354.09     35.82 o 
  -2  -9   2     5406.73     4993.98     52.14 o 
  -1  -9   2     8037.20     8322.91     34.54 o 
   0  -9   2      139.28       68.60     38.65 o 
   1  -9   2    12381.36    12710.89     73.64 o 
   2  -9   2      934.90      824.66     37.20 o 
   3  -9   2     1590.70     1708.52     45.25 o 
   4  -9   2     1524.11     1532.04     50.52 o 
   6  -9   2     3078.67     2990.22     47.38 o 
   7  -9   2    10852.15    11004.14    146.16 o 
   8  -9   2     6242.82     5976.87    112.47 o 
   9  -9   2    14235.08    14098.82    182.75 o 
  10  -9   2      286.48      268.70     43.24 o 
  11  -9   2     1184.99     1208.75     51.98 o 
  12  -9   2     2938.36     2839.92    106.40 o 
  13  -9   2      340.45      325.14     90.28 o 
  14  -9   2      757.72      701.34     99.88 o 
  15  -9   2      339.82      220.20    105.53 o 
 -16  -8   2     2201.96     1826.67    124.78 o 
 -15  -8   2      180.51       53.30     66.69 o 
 -14  -8   2     2521.58     2383.90    118.02 o 
 -13  -8   2       22.16        0.00     21.93 o 
 -12  -8   2      356.46      368.27     49.23 o 
 -11  -8   2      962.55      869.90     50.66 o 
 -10  -8   2     1337.63     1290.99     49.40 o 
  -9  -8   2     4043.15     3855.01     60.60 o 
  -8  -8   2     9647.71     9961.35    202.74 o 
  -7  -8   2      681.76      724.51     36.83 o 
  -6  -8   2     6233.74     5726.88     57.68 o 
  -5  -8   2     1968.84     2080.03     40.73 o 
  -4  -8   2     3297.28     3443.34     80.14 o 
  -3  -8   2     2031.45     1979.21     45.01 o 
  -2  -8   2    25591.29    25599.18    100.29 o 
  -1  -8   2     3495.49     3312.68     57.21 o 
   1  -8   2     8228.73     7624.74     58.15 o 
   3  -8   2     1135.08     1061.47     42.73 o 
   5  -8   2      327.37      330.46     43.11 o 
   6  -8   2    12070.90    11353.73     74.43 o 
   7  -8   2     4888.85     4779.75    102.81 o 
   8  -8   2    17887.38    18215.77    320.75 o 
   9  -8   2     7166.48     7131.87    174.22 o 
  10  -8   2      672.11      730.88     44.05 o 
  11  -8   2     1073.00     1054.87     47.46 o 
  12  -8   2       38.28       29.13     84.29 o 
  13  -8   2      659.95      756.96     92.68 o 
  15  -8   2      733.06      761.54    108.72 o 
 -16  -7   2      619.21      572.97    104.27 o 
 -15  -7   2     4011.94     3844.32    129.97 o 
 -14  -7   2      783.43      601.56    100.17 o 
 -13  -7   2      643.46      604.15     56.13 o 
 -12  -7   2      432.57      439.11     53.40 o 
 -11  -7   2     2637.87     2672.32     94.65 o 
 -10  -7   2     1637.98     1669.71     52.02 o 
  -9  -7   2     5352.79     5094.26     96.40 o 
  -8  -7   2     1542.51     1654.08     66.61 o 
  -7  -7   2     7734.17     7566.30     65.91 o 
  -6  -7   2     1293.28     1241.29     38.23 o 
  -5  -7   2     9486.94    10327.65     92.09 o 
  -4  -7   2     4469.70     4536.80     46.62 o 
  -3  -7   2     2600.13     2545.49     47.70 o 
  -2  -7   2      175.49      182.23     26.34 o 
   0  -7   2     3158.73     3027.72     35.88 o 
   1  -7   2    15895.03    16329.13     78.37 o 
   2  -7   2     2372.98     2003.63     41.56 o 
   3  -7   2      211.42      204.80     35.74 o 
   4  -7   2     1489.46     1396.20     49.52 o 
   5  -7   2    11592.84    11321.39    185.95 o 
   6  -7   2     1101.05      982.64     33.56 o 
   7  -7   2     3433.43     3797.65     49.87 o 
   8  -7   2     2215.90     2145.38     45.19 o 
   9  -7   2     6057.46     6082.58     72.28 o 
  10  -7   2      820.53      725.29     40.99 o 
  11  -7   2     1454.67     1461.45     77.03 o 
  12  -7   2       62.52       39.18    238.89 o 
  13  -7   2      918.14      858.30     92.55 o 
  14  -7   2      716.94      776.20     92.38 o 
  15  -7   2     1685.99     1646.82    114.77 o 
  16  -7   2      834.47      929.19    113.44 o 
 -16  -6   2     1891.27     1955.24    122.15 o 
 -15  -6   2     1423.13     1525.77    107.90 o 
 -14  -6   2     3810.80     3383.34    122.41 o 
 -13  -6   2      149.80      143.52     54.52 o 
 -12  -6   2      528.77      637.56     51.51 o 
 -11  -6   2     1989.80     2051.04     88.40 o 
 -10  -6   2     2365.94     2370.15     77.19 o 
  -9  -6   2     1020.46      887.83     41.78 o 
  -8  -6   2    24085.42    24911.84    113.71 o 
  -7  -6   2      555.25      629.26     33.52 o 
  -6  -6   2    13031.35    14261.65     79.83 o 
  -5  -6   2      396.32      343.75     30.11 o 
  -4  -6   2     7185.10     8239.56     55.92 o 
  -3  -6   2     1744.51     1425.68     30.35 o 
  -1  -6   2      481.84      738.45     23.69 o 
   1  -6   2      901.51      892.65     31.74 o 
   2  -6   2       32.94       12.63    104.61 o 
   3  -6   2      152.29      131.73     38.40 o 
   4  -6   2     2897.81     3213.62     58.25 o 
   5  -6   2     5752.81     5471.94     85.85 o 
   6  -6   2    16549.33    17050.23     81.82 o 
   7  -6   2     4388.96     4498.47     50.13 o 
   8  -6   2    30991.32    31705.99    120.69 o 
   9  -6   2     2229.19     2140.52     68.09 o 
  10  -6   2     2426.95     2403.27     50.28 o 
  11  -6   2      589.04      550.61     41.70 o 
  12  -6   2     1558.35     1470.68     89.15 o 
  13  -6   2      949.55     1071.88     91.64 o 
  14  -6   2     5142.10     5574.31    137.79 o 
  15  -6   2     1695.31     1795.21    116.51 o 
  16  -6   2      694.51      743.88    111.18 o 
 -16  -5   2     1136.06     1151.20    110.91 o 
 -15  -5   2     1208.80     1117.32    102.85 o 
 -14  -5   2      577.38      422.64    100.15 o 
 -13  -5   2     2760.28     2805.00     65.31 o 
 -12  -5   2     1901.25     1823.71     57.32 o 
 -11  -5   2     4659.81     4632.85     68.03 o 
 -10  -5   2     1035.56     1075.60     43.77 o 
  -9  -5   2     2279.68     2237.50     48.33 o 
  -8  -5   2     1378.69     1410.03     40.24 o 
  -7  -5   2     1435.55     1412.71     37.71 o 
  -6  -5   2      396.40      441.20     35.20 o 
  -5  -5   2     6809.38     7270.12    167.07 o 
  -4  -5   2     2266.76     1844.25     34.29 o 
  -3  -5   2     4425.91     4235.83     40.05 o 
  -2  -5   2     2959.33     3013.53     43.50 o 
  -1  -5   2   215711.16   250864.03    912.08 o 
   0  -5   2      815.87      734.58     26.14 o 
   2  -5   2     1518.03     1581.61     39.32 o 
   3  -5   2     2984.95     2796.20     51.59 o 
   4  -5   2      533.80      646.92     41.95 o 
   5  -5   2    12323.07    13423.71     67.34 o 
   6  -5   2      290.64      294.43     26.90 o 
   7  -5   2    21207.92    22342.29     93.29 o 
   8  -5   2     1971.64     2275.26     41.51 o 
   9  -5   2     2511.91     2419.43     62.92 o 
  10  -5   2      706.47      620.81     38.83 o 
  11  -5   2      549.89      525.59     40.60 o 
  12  -5   2     1370.47     1382.57     89.46 o 
  13  -5   2      676.89      658.85     92.12 o 
  14  -5   2     2258.82     2688.47    113.98 o 
  15  -5   2      771.28      813.78    105.98 o 
  16  -5   2      525.84      617.17    100.27 o 
 -16  -4   2     2516.58     2297.20    119.86 o 
 -15  -4   2      155.61       78.65    107.25 o 
 -13  -4   2      266.81      227.37     49.67 o 
 -12  -4   2     5854.46     6189.05     77.24 o 
 -11  -4   2      113.66      245.17     41.86 o 
 -10  -4   2     6817.19     6599.36     70.86 o 
  -9  -4   2     1061.84     1169.95     40.32 o 
  -8  -4   2    10572.84    10143.16     73.03 o 
  -7  -4   2      314.22      181.88     30.59 o 
  -5  -4   2     2386.54     2108.26     37.50 o 
  -4  -4   2    19626.61    20702.90     92.28 o 
  -3  -4   2      883.58      654.31     27.57 o 
  -2  -4   2   145002.50   162996.42    665.11 o 
  -1  -4   2      368.23      299.61     21.73 o 
   0  -4   2    31464.98    30052.89     79.29 o 
   1  -4   2     1277.45     1216.56     32.31 o 
   2  -4   2    13095.98    14714.59     79.18 o 
   3  -4   2     1495.19     1444.45     43.94 o 
   4  -4   2     5090.99     6008.75     43.57 o 
   5  -4   2     4382.39     4007.77     74.41 o 
   6  -4   2    25752.37    25176.69     89.59 o 
   7  -4   2     1510.19     1686.74     34.33 o 
   8  -4   2    13849.66    14077.89    151.95 o 
   9  -4   2      497.84      467.43     32.92 o 
  10  -4   2     5761.61     5935.89     62.75 o 
  11  -4   2      511.93      448.73     37.93 o 
  13  -4   2       88.65       53.04    113.19 o 
  14  -4   2     6750.98     7230.54    148.12 o 
  15  -4   2      698.67      689.18     98.86 o 
  16  -4   2      381.36      364.26     97.08 o 
 -17  -3   2      352.36      242.78    119.95 o 
 -16  -3   2      639.35      635.73     97.26 o 
 -15  -3   2      592.60      620.24    101.67 o 
 -14  -3   2      581.04      433.40     95.00 o 
 -13  -3   2     3577.14     3502.74     66.86 o 
 -12  -3   2      861.80      888.83     53.81 o 
 -11  -3   2      912.52     1120.81     78.07 o 
 -10  -3   2     1511.15     1488.77     49.88 o 
  -9  -3   2      980.92      841.40     37.76 o 
  -8  -3   2      884.69      858.70     35.85 o 
  -7  -3   2     7058.61     7141.39     94.46 o 
  -6  -3   2     2522.43     2417.99     39.03 o 
  -5  -3   2     1110.05      961.38     31.51 o 
  -4  -3   2      286.16      265.45     26.60 o 
  -3  -3   2    27178.98    30809.78     80.66 o 
  -2  -3   2      247.81      345.40     21.53 o 
  -1  -3   2     2591.63     2505.32     28.85 o 
   1  -3   2     9847.47    10217.58     56.55 o 
   2  -3   2      214.80      283.32     33.68 o 
   3  -3   2    26339.12    25035.18    110.08 o 
   4  -3   2     2569.35     2409.15    100.62 o 
   5  -3   2      520.00      444.31     25.32 o 
   6  -3   2    11320.46    10911.50    298.84 o 
   7  -3   2     5597.06     6747.02     68.89 o 
   8  -3   2     3192.87     3100.77     42.10 o 
   9  -3   2      999.85     1028.72     34.94 o 
  10  -3   2      629.31      689.04     36.79 o 
  11  -3   2      323.63      330.45     37.76 o 
  12  -3   2      225.92      259.84     76.21 o 
  13  -3   2     1148.35     1114.95     87.93 o 
  14  -3   2     3599.37     3831.29    119.82 o 
  15  -3   2      336.96      371.21     88.70 o 
  16  -3   2      702.44      660.46    108.64 o 
 -17  -2   2      234.05       19.92    574.85 o 
 -16  -2   2     1179.87     1217.88    103.63 o 
 -15  -2   2      395.82      257.56    106.48 o 
 -14  -2   2      374.77      215.56     92.15 o 
 -13  -2   2      108.67      113.11     43.37 o 
 -12  -2   2     7105.98     6951.12     78.71 o 
 -11  -2   2      233.86      296.98     43.14 o 
 -10  -2   2     3571.99     3517.55     55.74 o 
  -9  -2   2      618.90      695.33     35.10 o 
  -8  -2   2    22015.66    22313.41    100.04 o 
  -7  -2   2     1444.47     1178.97     55.22 o 
  -6  -2   2    25068.02    25036.07     92.76 o 
  -5  -2   2     1801.42     1679.75     34.14 o 
  -4  -2   2     4776.68     4656.44     40.69 o 
  -3  -2   2      902.20      774.59     24.75 o 
  -2  -2   2    26216.70    25979.56     62.67 o 
   1  -2   2      436.24      316.44     19.94 o 
   3  -2   2     2556.94     2479.54    131.09 o 
   4  -2   2    36809.10    38696.37    124.76 o 
   5  -2   2      299.68      295.44     22.70 o 
   6  -2   2    87329.04    92834.45    153.57 o 
   7  -2   2      330.26      409.76     29.43 o 
   8  -2   2     7447.31     7092.22    128.72 o 
   9  -2   2      339.67      299.44     29.46 o 
  10  -2   2      226.23      205.66     41.42 o 
  11  -2   2      200.00      229.75     32.69 o 
  12  -2   2     6114.58     6004.62    122.03 o 
  13  -2   2      515.42      492.28     84.99 o 
  14  -2   2    12246.55    13024.65    178.03 o 
  15  -2   2      193.59      128.41     88.34 o 
  16  -2   2     1613.82     1738.23    114.61 o 
 -17  -1   2      688.73      730.15    108.54 o 
 -16  -1   2      682.21      700.49    101.98 o 
 -15  -1   2      122.31       47.44     81.92 o 
 -14  -1   2      225.96      237.46     81.13 o 
 -13  -1   2       91.89       63.71    151.76 o 
 -12  -1   2      537.89      765.79     70.26 o 
 -11  -1   2     2250.83     2544.45     52.12 o 
 -10  -1   2       36.71       62.68     40.89 o 
  -9  -1   2     2248.14     2332.28     64.91 o 
  -8  -1   2        0.13        0.00     19.76 o 
  -7  -1   2     1997.98     2441.61     41.18 o 
  -6  -1   2      673.17      586.59     52.42 o 
  -5  -1   2     1286.62     1163.22     41.77 o 
  -4  -1   2      356.15      397.56     26.88 o 
  -3  -1   2      301.28      279.51     14.00 o 
  -2  -1   2      330.41      231.43     41.52 o 
   2  -1   2      477.00      531.64     30.21 o 
   3  -1   2    89720.53    99003.63    290.27 o 
   4  -1   2     3605.29     3308.23     32.10 o 
   5  -1   2     8303.12     8377.51     60.33 o 
   6  -1   2     5294.56     4912.06     79.66 o 
   7  -1   2      587.34      863.83     27.59 o 
   8  -1   2       76.65       95.41     27.41 o 
   9  -1   2     2178.99     2323.90     57.95 o 
  10  -1   2      611.01      544.38     32.10 o 
  11  -1   2      108.72       42.57    323.83 o 
  12  -1   2      996.09      853.78     83.02 o 
  13  -1   2      165.22      186.30     82.02 o 
  14  -1   2     3929.55     3899.42    116.99 o 
  15  -1   2       98.27        0.00     40.37 o 
  16  -1   2      118.63      114.61    115.71 o 
 -17   0   2      233.38      237.12     97.61 o 
 -16   0   2     4585.22     4604.87    136.67 o 
 -15   0   2        9.41       19.04     47.29 o 
 -14   0   2      584.52      500.53     87.12 o 
 -13   0   2      387.58      326.24     84.49 o 
 -12   0   2     1761.25     1991.48     96.38 o 
 -11   0   2      251.67      300.55     63.35 o 
 -10   0   2      151.13      113.65     39.45 o 
  -9   0   2      186.57      170.81     30.10 o 
  -8   0   2     5051.59     4700.90     51.91 o 
  -7   0   2       32.93       48.75     29.08 o 
  -6   0   2    16057.42    19678.18     81.55 o 
  -5   0   2      860.59      624.29     28.76 o 
  -4   0   2      370.98      209.53     17.88 o 
  -3   0   2       20.97        0.00      6.25 o 
  -2   0   2    59797.07    70429.98    946.40 o 
   2   0   2    23192.71    24767.63    235.23 o 
   3   0   2     3342.54     3158.44     73.86 o 
   4   0   2    28429.58    29731.69    324.81 o 
   5   0   2      116.22       66.92     22.45 o 
   6   0   2    13761.94    12698.86    184.19 o 
   7   0   2       87.57       64.08     34.13 o 
   8   0   2     6867.38     6478.34    111.09 o 
   9   0   2      148.46      113.10     53.28 o 
  10   0   2      557.37      633.77     65.79 o 
  11   0   2      116.73       64.89    110.68 o 
  12   0   2     5164.26     5209.09    112.81 o 
  13   0   2        1.47        0.00     56.83 o 
  14   0   2     1810.70     1738.93     97.71 o 
  15   0   2       63.00       11.18     19.87 o 
  16   0   2      503.19      615.65    106.85 o 
 -17   1   2      711.12      845.59    110.78 o 
 -16   1   2      650.16      638.39    100.91 o 
 -15   1   2      149.47       31.60    167.80 o 
 -14   1   2       90.56       95.12    240.14 o 
 -13   1   2      138.95      132.02    111.32 o 
 -12   1   2      592.36      684.79     79.02 o 
 -10   1   2       55.32       44.67    103.82 o 
  -9   1   2     2124.86     2256.57     48.98 o 
  -8   1   2       11.41        5.91      7.90 o 
  -7   1   2     2047.16     2362.43     34.02 o 
  -6   1   2      753.94      593.33     25.51 o 
  -5   1   2     1228.45     1112.77     21.45 o 
  -4   1   2      380.45      385.35     17.06 o 
  -3   1   2      305.35      257.34     14.88 o 
  -2   1   2      343.15      316.65     12.90 o 
   2   1   2      428.75      476.89     20.92 o 
   3   1   2    91026.15   100507.14    553.04 o 
   4   1   2     3423.62     3107.94     63.05 o 
   5   1   2     8524.62     8408.65     58.21 o 
   6   1   2     4911.94     4639.53    108.69 o 
   7   1   2      634.53      830.79     37.82 o 
   8   1   2      185.19      196.38     38.86 o 
   9   1   2     2391.36     2549.79     80.31 o 
  10   1   2      649.12      665.43     45.03 o 
  11   1   2      155.97      172.47     71.58 o 
  12   1   2     1090.27     1165.71     81.94 o 
  13   1   2      133.18      194.10     88.46 o 
  14   1   2     3910.47     4127.34    117.07 o 
  15   1   2       66.24       68.72    153.07 o 
  16   1   2      101.52      167.53     80.47 o 
 -17   2   2      207.83      125.53    122.99 o 
 -16   2   2     1186.19     1320.95    105.55 o 
 -15   2   2      316.29      251.61    110.51 o 
 -14   2   2      417.96      277.10     97.86 o 
 -13   2   2      104.18       42.46    125.62 o 
 -12   2   2     7258.09     7185.66    122.74 o 
 -11   2   2      231.67      255.45     44.27 o 
 -10   2   2     3732.55     3779.10     61.86 o 
  -9   2   2      553.27      647.07     44.92 o 
  -8   2   2    23342.59    23233.48    107.77 o 
  -7   2   2     1360.63     1102.67     37.06 o 
  -6   2   2    24286.70    24174.48     83.22 o 
  -5   2   2     1811.53     1782.17     27.11 o 
  -4   2   2     4834.94     4704.50     32.36 o 
  -3   2   2      884.76      780.43     19.07 o 
  -2   2   2    24939.53    25259.72    114.00 o 
  -1   2   2     1138.77     1082.61     18.10 o 
   1   2   2      440.05      273.08     28.07 o 
   2   2   2     1294.34     1550.07     23.61 o 
   3   2   2     2575.72     2524.89     63.92 o 
   4   2   2    36459.16    38538.00    154.49 o 
   5   2   2      335.55      352.76     29.96 o 
   6   2   2    86056.08    92091.17    184.40 o 
   7   2   2      303.83      343.31     49.72 o 
   8   2   2     8031.79     7741.64     70.72 o 
   9   2   2      360.42      347.63     40.35 o 
  10   2   2      183.69      216.54     42.20 o 
  11   2   2      237.73      221.41     53.80 o 
  12   2   2     6394.54     6128.31    114.63 o 
  13   2   2      512.81      531.66     61.80 o 
  14   2   2    11918.88    12465.58    168.58 o 
  15   2   2      142.19       94.09     67.42 o 
  16   2   2     1486.66     1463.60    108.82 o 
 -17   3   2      291.01      125.63    120.81 o 
 -16   3   2      575.10      628.78     99.66 o 
 -15   3   2      656.77      641.85     95.03 o 
 -14   3   2      353.46      338.96     94.34 o 
 -13   3   2     3731.75     3851.19    104.80 o 
 -12   3   2      910.53      939.75     56.29 o 
 -11   3   2      992.66     1120.91     51.72 o 
 -10   3   2     1417.33     1408.34     48.70 o 
  -9   3   2      788.49      694.07     41.98 o 
  -8   3   2      942.50      962.36     38.03 o 
  -7   3   2     6945.76     6972.04     54.44 o 
  -6   3   2     2418.47     2451.16     32.83 o 
  -5   3   2     1090.95      987.87     25.22 o 
  -4   3   2      235.24      238.00     20.73 o 
  -3   3   2    26806.63    30806.85     87.80 o 
  -2   3   2      248.65      375.01     29.81 o 
  -1   3   2     2615.17     2580.67     16.87 o 
   0   3   2      571.89      689.08     23.92 o 
   1   3   2     9927.72    10246.38     51.27 o 
   2   3   2      264.43      308.73     15.59 o 
   3   3   2    25658.06    24950.63     71.46 o 
   4   3   2     2792.60     2509.87     35.08 o 
   5   3   2      407.47      396.05     28.72 o 
   6   3   2    11081.33    10841.77    240.22 o 
   7   3   2     5547.34     6840.40    138.04 o 
   8   3   2     3307.07     3177.41     51.29 o 
   9   3   2     1179.22     1199.98     43.86 o 
  10   3   2      699.41      739.51     46.77 o 
  11   3   2      476.21      436.12     50.55 o 
  12   3   2      299.82      279.32     50.75 o 
  13   3   2     1254.46     1248.87     96.01 o 
  14   3   2     3681.96     3481.95     81.86 o 
  15   3   2      420.35      485.82     93.24 o 
  16   3   2      754.52      713.88    104.35 o 
 -16   4   2     2279.30     2114.49    113.71 o 
 -15   4   2       98.39       94.16     88.53 o 
 -14   4   2      659.15      731.91    104.55 o 
 -13   4   2      237.53      238.98     55.92 o 
 -12   4   2     5846.38     6062.37     82.33 o 
 -11   4   2      115.38      263.00     45.14 o 
 -10   4   2     6715.07     6734.74     74.13 o 
  -9   4   2     1193.79     1251.32     42.93 o 
  -8   4   2     9628.53     9434.44     75.89 o 
  -7   4   2      331.22      192.58     24.51 o 
  -6   4   2     6118.48     7544.47     64.91 o 
  -5   4   2     2396.63     2041.75     29.39 o 
  -4   4   2    20102.04    21178.16     85.79 o 
  -3   4   2      940.63      708.27     20.11 o 
  -2   4   2   142545.67   162935.72   1917.06 o 
  -1   4   2      384.00      269.33     14.49 o 
   0   4   2    29421.67    29700.20     71.68 o 
   1   4   2     1285.24     1208.05     20.98 o 
   2   4   2    13745.49    15249.68     67.98 o 
   3   4   2     1406.17     1352.70     46.14 o 
   4   4   2     5897.61     6624.16    138.97 o 
   5   4   2     4172.05     3946.86     63.46 o 
   6   4   2    22601.46    22972.68     95.60 o 
   7   4   2     1350.52     1515.79     51.93 o 
   8   4   2    13351.70    13676.18     87.76 o 
   9   4   2      603.36      574.07     55.04 o 
  10   4   2     5521.16     5703.79    101.43 o 
  11   4   2      563.65      532.56     50.80 o 
  12   4   2     1294.93     1362.92     70.10 o 
  13   4   2      128.31       93.90     50.82 o 
  14   4   2     6899.20     7175.93    122.17 o 
  15   4   2      744.51      827.18     69.54 o 
  16   4   2      342.79      364.14     99.96 o 
 -16   5   2      986.99      981.56    103.25 o 
 -15   5   2     1242.30     1135.45     71.29 o 
 -14   5   2      597.15      530.49     61.14 o 
 -13   5   2     2446.93     2518.03     68.82 o 
 -12   5   2     1932.85     1965.42     61.32 o 
 -11   5   2     4625.09     4732.21    104.65 o 
 -10   5   2      993.09     1019.73     61.36 o 
  -9   5   2     2545.85     2441.45     67.65 o 
  -8   5   2     1578.93     1552.01     33.97 o 
  -7   5   2     1075.94     1139.61     29.44 o 
  -6   5   2      335.69      314.82     26.01 o 
  -5   5   2     6693.29     7003.77     32.48 o 
  -4   5   2     2535.09     1936.67     84.56 o 
  -3   5   2     4747.33     4357.92     91.83 o 
  -2   5   2     3039.49     2817.98     26.21 o 
  -1   5   2   215125.30   250862.98    775.70 o 
   0   5   2      729.96      662.96     20.56 o 
   1   5   2     1836.19     1876.28     24.45 o 
   2   5   2     1604.56     1583.66     16.57 o 
   3   5   2     2775.92     2548.97     21.95 o 
   4   5   2      457.69      516.88     19.73 o 
   5   5   2    11389.78    12727.95    124.41 o 
   6   5   2      187.07      231.48     53.49 o 
   7   5   2    20883.81    22424.62    101.09 o 
   8   5   2     1984.38     2284.25     47.17 o 
   9   5   2     2756.44     2620.53     66.18 o 
  10   5   2      712.33      662.08     46.28 o 
  11   5   2      418.87      416.42     46.67 o 
  12   5   2     1073.60     1152.13     57.25 o 
  13   5   2      492.50      637.87     57.22 o 
  14   5   2     2235.97     2461.94     95.91 o 
  15   5   2      770.66      806.72     65.65 o 
  16   5   2      457.84      575.85     83.01 o 
 -16   6   2     2039.80     2017.13    109.06 o 
 -15   6   2     1291.30     1417.27     71.55 o 
 -14   6   2     3829.74     3550.87     79.47 o 
 -13   6   2      101.76      122.43     63.99 o 
 -12   6   2      884.12      910.59     55.56 o 
 -11   6   2     1877.35     1880.90     56.79 o 
 -10   6   2     2835.09     2692.57     71.05 o 
  -9   6   2     1020.79      915.18     33.76 o 
  -8   6   2    24417.49    25780.34    112.47 o 
  -7   6   2      540.86      564.73     21.28 o 
  -6   6   2    15070.45    15760.15    292.73 o 
  -5   6   2      368.57      300.89     13.62 o 
  -4   6   2     7527.06     8408.25    117.07 o 
  -3   6   2     1587.07     1341.58     19.36 o 
  -2   6   2    17645.36    20744.74     53.72 o 
  -1   6   2      448.89      618.46     19.76 o 
   0   6   2     6463.71     7672.85     33.60 o 
   1   6   2      856.78      791.76     22.43 o 
   2   6   2       70.14       51.50     18.66 o 
   3   6   2      104.84       94.70     14.99 o 
   4   6   2     2879.47     3144.37     25.83 o 
   5   6   2     5952.93     5550.98     44.69 o 
   6   6   2    18198.53    18683.57    145.51 o 
   7   6   2     4298.33     4584.02     52.63 o 
   8   6   2    31511.71    32159.19    128.26 o 
   9   6   2     2299.65     2233.52     51.54 o 
  10   6   2     2331.73     2285.57     55.09 o 
  11   6   2      653.08      597.52     50.27 o 
  12   6   2     1296.92     1355.88     58.70 o 
  13   6   2      830.86      873.85     61.32 o 
  14   6   2     5481.26     5674.02     93.66 o 
  15   6   2     1617.71     1697.35    118.13 o 
  16   6   2      704.72      836.50     75.00 o 
 -16   7   2      594.96      675.39     71.02 o 
 -15   7   2     3908.57     3655.65    150.95 o 
 -14   7   2      615.40      698.73    109.33 o 
 -13   7   2      795.36      787.20     58.30 o 
 -12   7   2      523.67      541.64     53.17 o 
 -11   7   2     2642.73     2619.93     76.22 o 
 -10   7   2     1509.96     1428.78     41.00 o 
  -9   7   2     5677.19     5452.03     89.24 o 
  -8   7   2     1506.54     1530.11     45.75 o 
  -7   7   2     8073.07     7883.74     91.59 o 
  -6   7   2     1432.63     1270.84     29.05 o 
  -5   7   2     9473.63    10302.36    109.50 o 
  -4   7   2     4778.33     4643.72    112.85 o 
  -3   7   2     2865.12     2746.76     26.15 o 
  -2   7   2      151.42      160.35     17.77 o 
  -1   7   2    42335.91    42985.83     84.42 o 
   0   7   2     3170.55     2904.47     26.15 o 
   1   7   2    16309.46    16066.07    102.42 o 
   2   7   2     2653.29     2232.58     29.68 o 
   3   7   2      239.29      198.67     13.29 o 
   4   7   2     1680.66     1480.80     24.98 o 
   5   7   2    11780.83    11684.45     53.83 o 
   6   7   2     1115.35      982.73     24.67 o 
   7   7   2     3474.99     3851.93     37.66 o 
   8   7   2     2213.12     2082.72     98.42 o 
   9   7   2     6523.33     6600.76     71.24 o 
  10   7   2      844.71      755.00     47.03 o 
  11   7   2     1631.02     1709.36     58.83 o 
  12   7   2       13.59       19.15     51.21 o 
  13   7   2      786.25      749.39     58.85 o 
  14   7   2      650.14      701.53     62.85 o 
  15   7   2     1708.06     1610.37    111.17 o 
  16   7   2      780.78      798.67     79.24 o 
 -16   8   2     2210.98     2036.47     80.96 o 
 -15   8   2      273.94      198.68     64.80 o 
 -14   8   2     2301.71     2232.16     72.22 o 
 -13   8   2        4.09        0.00     56.34 o 
 -12   8   2      600.20      642.44     53.66 o 
 -11   8   2      966.49      826.92     51.87 o 
 -10   8   2     1399.53     1286.78     74.63 o 
  -9   8   2     3899.51     3544.41     86.23 o 
  -8   8   2     9904.15     9986.42     96.29 o 
  -7   8   2      657.95      657.77     28.90 o 
  -6   8   2     6557.48     5947.05     65.25 o 
  -5   8   2     1880.45     1862.48     30.74 o 
  -4   8   2     3181.94     3390.81     29.36 o 
  -3   8   2     1909.58     1910.31     25.64 o 
  -2   8   2    25504.32    25574.89     82.28 o 
  -1   8   2     3672.83     3513.40     30.61 o 
   0   8   2    17991.45    17514.99     54.41 o 
   1   8   2     8077.25     7449.41     44.67 o 
   2   8   2     4021.67     4041.39     40.51 o 
   3   8   2      969.78      885.90     44.66 o 
   4   8   2      239.67      328.14     16.54 o 
   5   8   2      345.34      314.02     20.74 o 
   6   8   2    11678.49    11424.55     53.12 o 
   7   8   2     4570.44     4504.70     44.63 o 
   8   8   2    18237.96    18454.04     90.15 o 
   9   8   2     6931.45     6825.04    116.12 o 
  10   8   2      506.44      551.94     34.17 o 
  11   8   2      896.17      826.26     50.66 o 
  12   8   2      106.66      168.35     60.35 o 
  13   8   2      532.22      657.20     57.45 o 
  14   8   2     2581.10     2455.59     74.30 o 
  15   8   2      626.63      632.50     68.56 o 
 -15   9   2      711.01      750.90     67.56 o 
 -14   9   2      807.58      804.26     61.69 o 
 -13   9   2      800.13      820.87     65.15 o 
 -12   9   2     2014.29     1777.64     91.85 o 
 -11   9   2      127.32      149.49     45.48 o 
 -10   9   2     1834.47     1791.02     48.19 o 
  -9   9   2    11441.78    11500.21     75.04 o 
  -8   9   2      420.47      345.72     18.42 o 
  -7   9   2    15269.84    14064.32     68.86 o 
  -6   9   2     1197.67     1126.66     24.14 o 
  -5   9   2     6919.67     6842.49     62.09 o 
  -4   9   2     1301.31     1214.97     24.00 o 
  -3   9   2      789.69      769.03     23.32 o 
  -2   9   2     5239.21     4883.30     89.98 o 
  -1   9   2     8072.47     8161.05     41.58 o 
   0   9   2      108.47      106.27     18.89 o 
   1   9   2    12749.29    12901.95     59.04 o 
   2   9   2      858.57      766.78     26.65 o 
   3   9   2     1552.84     1641.34     30.31 o 
   4   9   2     1295.92     1251.25     26.94 o 
   5   9   2      557.88      546.52     18.77 o 
   6   9   2     3370.50     3191.00     32.94 o 
   7   9   2    11192.22    11224.27     56.88 o 
   8   9   2     6215.62     5891.39     82.04 o 
   9   9   2    14322.33    14254.87     76.18 o 
  10   9   2      388.35      338.49     33.26 o 
  11   9   2     1069.64     1245.81     53.92 o 
  12   9   2     3054.36     3019.08     69.37 o 
  13   9   2      184.65      172.68     54.82 o 
  14   9   2      682.47      741.75     63.62 o 
  15   9   2      270.30      289.94    100.02 o 
 -15  10   2      345.33      326.00     87.17 o 
 -14  10   2     3256.26     3358.70    120.50 o 
 -13  10   2      917.23      887.69     93.58 o 
 -12  10   2     2130.38     2030.17     63.28 o 
 -11  10   2      587.94      495.08     47.76 o 
 -10  10   2      938.00      889.86     39.90 o 
  -9  10   2     1261.42     1340.90     40.61 o 
  -8  10   2     1965.25     1696.60     27.20 o 
  -7  10   2     1422.80     1359.09     61.29 o 
  -6  10   2     6189.04     6037.98     91.36 o 
  -5  10   2      613.11      588.22     22.00 o 
  -4  10   2     6054.99     6178.83     65.67 o 
  -3  10   2     2498.66     2246.36     39.83 o 
  -2  10   2    33950.27    34276.07    107.40 o 
  -1  10   2     1475.81     1471.14     25.88 o 
   0  10   2    10911.24    10667.23     61.23 o 
   1  10   2      278.10      240.42     23.44 o 
   2  10   2     3760.02     3786.18     38.86 o 
   3  10   2     3034.37     2781.66     54.74 o 
   4  10   2      598.07      601.53     22.49 o 
   5  10   2      584.25      533.12     18.21 o 
   6  10   2     8283.92     8409.43     43.20 o 
   7  10   2      532.40      469.86     26.01 o 
   8  10   2    10095.68     9946.95     59.31 o 
   9  10   2    10689.61    11127.23    103.54 o 
  10  10   2      397.65      384.20     43.82 o 
  11  10   2      735.10      670.00     49.20 o 
  12  10   2     2708.72     2472.09    106.52 o 
  13  10   2     1173.81     1141.20     97.34 o 
  14  10   2      698.82      593.40    102.44 o 
  15  10   2      151.78      180.48     98.49 o 
 -15  11   2     2737.55     2929.36    127.35 o 
 -14  11   2       74.89       47.83    262.00 o 
 -13  11   2     2064.05     1934.25    105.43 o 
 -12  11   2      372.20      427.81     83.79 o 
 -11  11   2      273.90      164.69     81.22 o 
 -10  11   2     1516.08     1492.07     59.81 o 
  -9  11   2     3302.01     3289.11     54.82 o 
  -8  11   2      579.83      534.60     46.76 o 
  -7  11   2    10237.74     9539.34    238.12 o 
  -6  11   2        5.80       33.64     17.29 o 
  -5  11   2     7215.56     6897.40     45.70 o 
  -4  11   2     1340.36     1388.34     28.14 o 
  -3  11   2     1822.95     2067.37     31.95 o 
  -2  11   2      937.65      875.30     26.30 o 
  -1  11   2    13541.59    13700.20     57.03 o 
   0  11   2      424.82      384.19     22.65 o 
   1  11   2     7612.46     7536.11     45.06 o 
   2  11   2     1147.49     1078.84     29.39 o 
   3  11   2      475.23      636.55     28.09 o 
   4  11   2      285.53      217.16     27.08 o 
   5  11   2     1319.08     1231.66     39.91 o 
   6  11   2     1367.45     1401.66     24.77 o 
   7  11   2     8775.92     8175.43     50.16 o 
   8  11   2     3588.03     3548.38     40.41 o 
   9  11   2     2989.85     2983.48     53.24 o 
  10  11   2      962.59      943.53     80.12 o 
  11  11   2     1391.84     1273.24     90.72 o 
  12  11   2      414.02      344.08     87.92 o 
  13  11   2     2767.18     2706.32    119.92 o 
  14  11   2       60.16       83.42    161.10 o 
 -14  12   2      105.54        0.00     48.83 o 
 -13  12   2      610.50      565.56     90.61 o 
 -12  12   2      448.27      507.78     84.45 o 
 -11  12   2     1443.55     1564.13     91.12 o 
 -10  12   2      470.55      415.40     54.40 o 
  -9  12   2     1077.01     1166.26     56.27 o 
  -8  12   2     2045.08     1905.41     62.15 o 
  -7  12   2      191.53      136.43     44.97 o 
  -6  12   2     2724.38     2707.36     47.74 o 
  -5  12   2     1061.37     1012.01     39.53 o 
  -4  12   2     1763.68     1864.76     44.64 o 
  -3  12   2     5954.57     6084.84     47.48 o 
  -2  12   2     5497.30     5706.36     51.81 o 
  -1  12   2     2770.02     2600.24     32.92 o 
   0  12   2    10627.91    10589.31     54.22 o 
   1  12   2     3974.04     3926.48     37.54 o 
   2  12   2     5100.28     4937.21     46.84 o 
   3  12   2     1413.24     1460.56     34.24 o 
   4  12   2      722.81      741.15     31.36 o 
   5  12   2     1270.69     1192.04     33.79 o 
   6  12   2     3298.54     3436.04     58.72 o 
   7  12   2     3746.33     3622.08     99.13 o 
   8  12   2     6478.75     6455.75     74.89 o 
   9  12   2     3053.01     3016.39    103.76 o 
  10  12   2     2283.75     2094.65     98.88 o 
  11  12   2      876.47      779.46     92.53 o 
  12  12   2     2312.42     2537.84    112.61 o 
  13  12   2      566.15      588.19    100.46 o 
  14  12   2     1338.20     1516.72    113.17 o 
 -14  13   2      418.19      401.23     98.92 o 
 -12  13   2       78.46      165.32     80.96 o 
 -11  13   2      248.09      193.26     68.09 o 
 -10  13   2     1732.61     1710.26     66.13 o 
  -9  13   2     7681.94     7892.46     94.64 o 
  -8  13   2     1319.17     1273.13     58.44 o 
  -7  13   2     6850.67     6852.93     84.08 o 
  -6  13   2      668.43      611.59     29.06 o 
  -5  13   2     4186.58     3847.69     56.26 o 
  -4  13   2      123.36       93.03     23.76 o 
  -3  13   2     4891.82     5264.06     47.79 o 
  -2  13   2      323.08      340.84     25.03 o 
  -1  13   2    16710.59    16371.69     84.17 o 
   0  13   2      299.81      307.97     25.25 o 
   1  13   2    14715.80    15091.65     66.66 o 
   2  13   2     1885.34     2046.04     56.60 o 
   3  13   2     2127.54     2174.26     41.84 o 
   4  13   2       71.04       58.22     27.71 o 
   5  13   2     4521.96     4276.85     49.31 o 
   6  13   2      597.01      622.70     34.54 o 
   7  13   2    19863.27    19863.15    215.88 o 
   8  13   2      873.19      853.42     81.76 o 
   9  13   2     3428.34     3526.92    109.67 o 
  10  13   2      662.21      718.25     88.46 o 
  11  13   2      761.07      697.43     92.35 o 
  12  13   2      124.61      122.49     71.80 o 
  13  13   2      857.58      909.70    103.08 o 
 -13  14   2      142.47      192.10    100.83 o 
 -12  14   2      926.00     1052.77     96.19 o 
 -11  14   2     2350.04     2430.17    104.86 o 
 -10  14   2      391.62      346.45     57.97 o 
  -9  14   2      873.82      743.03     57.92 o 
  -8  14   2      977.33     1090.55     58.40 o 
  -7  14   2      721.00      593.40     52.07 o 
  -6  14   2     1374.29     1394.58     55.75 o 
  -5  14   2      925.58      983.95     33.39 o 
  -4  14   2     2000.60     2036.62     56.71 o 
  -3  14   2     3252.14     3092.39     38.20 o 
  -2  14   2     1111.00     1119.19     31.16 o 
  -1  14   2      835.38      836.50     37.00 o 
   0  14   2    11122.31    11165.66     63.15 o 
   1  14   2     7114.97     7203.66     51.66 o 
   2  14   2     2626.38     2657.54     37.60 o 
   3  14   2     4776.73     4763.80     52.09 o 
   4  14   2     4433.67     4511.32     57.67 o 
   5  14   2      654.28      715.46     35.80 o 
   6  14   2     3029.71     3220.12     48.07 o 
   7  14   2     1476.58     1583.84     92.69 o 
   8  14   2     3207.38     3566.33    108.06 o 
   9  14   2      656.89      624.07     91.43 o 
  10  14   2     1932.72     2077.15    103.42 o 
  11  14   2      208.96      198.25     86.06 o 
  12  14   2     2269.59     2369.24    117.18 o 
  13  14   2      130.04      211.43    103.41 o 
 -13  15   2     2545.57     2388.51    120.38 o 
 -12  15   2       91.10      105.73     90.90 o 
 -11  15   2      122.44       47.54    103.94 o 
 -10  15   2       19.02       23.54     58.30 o 
  -9  15   2     2918.20     2915.74     75.49 o 
  -8  15   2       31.65        0.00     44.17 o 
  -7  15   2     4046.77     4089.84     79.85 o 
  -6  15   2     2754.00     2755.31     66.53 o 
  -5  15   2     3034.88     3019.89     44.08 o 
  -4  15   2     2746.68     2567.78     42.48 o 
  -3  15   2     2281.16     2255.50     37.23 o 
  -2  15   2     1287.86     1256.79     33.41 o 
  -1  15   2     8723.96     8486.68     57.31 o 
   0  15   2      186.72      205.53     27.17 o 
   1  15   2    20909.43    21172.82    129.79 o 
   2  15   2     2969.20     2989.33     41.13 o 
   3  15   2      304.10      236.61     36.20 o 
   4  15   2     2406.82     2396.75     45.60 o 
   5  15   2      305.42      343.39     38.03 o 
   6  15   2     2453.27     2379.18     46.35 o 
   7  15   2     4408.63     4609.07    117.40 o 
   8  15   2      156.20       99.95     90.55 o 
   9  15   2      588.95      574.75     85.14 o 
  10  15   2      166.77      138.40     79.49 o 
  11  15   2      112.61      209.71     84.02 o 
  12  15   2      185.82      308.53     96.33 o 
 -12  16   2      648.93      677.52     98.00 o 
 -11  16   2     2542.27     2630.11    113.29 o 
 -10  16   2      283.10      273.47     61.38 o 
  -9  16   2     1198.14     1322.57     66.42 o 
  -8  16   2     3585.31     3654.41     79.57 o 
  -7  16   2     1402.97     1386.28     62.93 o 
  -6  16   2     1407.46     1321.24     60.44 o 
  -5  16   2      972.35     1064.04     55.60 o 
  -4  16   2     2462.02     2512.77     40.48 o 
  -3  16   2     1911.80     1915.98     37.96 o 
  -2  16   2     3210.52     3162.56     43.36 o 
  -1  16   2      301.99      306.51     30.63 o 
   0  16   2     8199.86     7881.90     67.77 o 
   1  16   2      525.52      650.48     31.99 o 
   2  16   2     2339.69     2182.17     45.34 o 
   3  16   2      297.36      282.41     32.86 o 
   4  16   2      493.01      514.42     37.28 o 
   5  16   2     1251.62     1274.77     42.92 o 
   6  16   2     1862.75     1939.24     46.57 o 
   7  16   2     1469.40     1524.77     93.82 o 
   8  16   2     1012.00      995.61     90.26 o 
   9  16   2     1317.76     1483.11     99.03 o 
  10  16   2      449.80      357.93     91.70 o 
  11  16   2     3188.40     3415.13    128.21 o 
  12  16   2       85.75      141.90    141.22 o 
 -11  17   2      225.52      222.62     92.88 o 
 -10  17   2       75.07       87.01     80.23 o 
  -9  17   2     5152.83     5377.28    122.23 o 
  -8  17   2       36.29       46.39     56.80 o 
  -7  17   2     4196.87     4364.18     84.02 o 
  -6  17   2      427.45      496.39     56.83 o 
  -5  17   2       79.46       69.44     44.45 o 
  -4  17   2       72.60      119.18     29.56 o 
  -3  17   2      612.35      608.20     34.35 o 
  -2  17   2      236.30      238.37     32.31 o 
  -1  17   2     2777.36     2881.72     44.18 o 
   0  17   2      434.54      493.56     33.68 o 
   1  17   2     5803.98     5976.22     55.12 o 
   2  17   2       89.02       62.88     30.89 o 
   3  17   2      825.33      691.19     35.47 o 
   4  17   2      544.37      497.22     39.27 o 
   5  17   2      942.16      919.92     43.13 o 
   6  17   2      753.53      849.34     60.50 o 
   7  17   2     2659.99     2692.03    108.94 o 
   8  17   2       32.69        4.26    172.96 o 
   9  17   2     2536.56     2880.09    117.63 o 
  10  17   2       22.80       18.32    263.38 o 
  11  17   2      366.85      431.70    100.26 o 
 -11  18   2     2972.38     3391.99    129.18 o 
 -10  18   2      502.06      498.93     69.37 o 
  -9  18   2     3226.65     3441.58     86.22 o 
  -8  18   2      344.02      281.30     69.53 o 
  -7  18   2      454.28      494.17     60.92 o 
  -6  18   2       43.89       75.25     59.35 o 
  -5  18   2      543.10      550.76     55.99 o 
  -4  18   2      675.74      553.30     47.15 o 
  -3  18   2     3363.66     3522.89     48.06 o 
  -2  18   2      123.74       15.73     21.29 o 
  -1  18   2      116.12      155.43     31.02 o 
   0  18   2      201.76      128.67     40.09 o 
   1  18   2     3318.47     3336.75     48.04 o 
   2  18   2      936.71      922.82     38.18 o 
   3  18   2     2008.73     2205.01     44.09 o 
   4  18   2     1656.80     1591.26     42.48 o 
   5  18   2      737.50      696.03     59.29 o 
   6  18   2      421.83      438.18     59.71 o 
   7  18   2      451.50      383.02     88.69 o 
   8  18   2      950.14      983.96    100.12 o 
   9  18   2     2561.50     2588.33    117.97 o 
  10  18   2      384.79      381.53    107.46 o 
 -10  19   2      235.62      264.35     66.33 o 
  -9  19   2     2967.47     3274.72    187.71 o 
  -8  19   2       16.98        0.00     53.67 o 
  -7  19   2     1922.99     2186.40     88.11 o 
  -6  19   2      513.89      447.59     64.82 o 
  -5  19   2     2125.96     2236.08     59.41 o 
  -4  19   2      445.79      377.54     48.32 o 
  -3  19   2      670.77      671.24     47.65 o 
  -2  19   2       11.56       25.73     28.96 o 
  -1  19   2     7402.52     7396.75     84.64 o 
   0  19   2      114.73      124.17     44.00 o 
   1  19   2     7464.56     7853.93     87.31 o 
   2  19   2      141.79      164.46     38.79 o 
   3  19   2     1350.17     1379.86     43.75 o 
   4  19   2       46.43       10.60     11.13 o 
   5  19   2      152.38      111.97     51.81 o 
   6  19   2       94.31      110.60     92.85 o 
   7  19   2      419.08      253.21     86.89 o 
   8  19   2       95.29       86.03    111.57 o 
   9  19   2      794.86      726.26    103.17 o 
  -9  20   2     1234.32     1314.60     75.89 o 
  -8  20   2      190.21      132.56     86.08 o 
  -7  20   2       47.39        5.33     71.54 o 
  -6  20   2      939.59     1020.67     57.44 o 
  -5  20   2     1002.34     1075.24     55.50 o 
  -4  20   2      640.95      581.16     53.74 o 
  -3  20   2     5434.71     5630.58     76.12 o 
  -2  20   2      884.26      869.58     43.27 o 
  -1  20   2     1733.84     1758.17     45.98 o 
   0  20   2      609.72      625.10     41.82 o 
   1  20   2      580.96      771.66     40.97 o 
   2  20   2      142.83      155.65     39.55 o 
   3  20   2     2825.31     2797.46     50.55 o 
   4  20   2       35.53       27.03     32.23 o 
   5  20   2      863.26      774.17     55.29 o 
   6  20   2      104.44      118.01     85.53 o 
   7  20   2      897.83      994.45    105.79 o 
   8  20   2      171.15       75.81    172.20 o 
  -7  21   2     1554.65     1510.81     80.46 o 
  -6  21   2        1.63        0.00     99.99 o 
  -5  21   2      399.01      284.85     59.73 o 
  -4  21   2      288.23      213.68     53.12 o 
  -3  21   2      893.51     1053.94     55.84 o 
  -2  21   2      119.66       70.80     78.60 o 
  -1  21   2     4971.23     5081.77     61.51 o 
   0  21   2      354.57      321.55     44.48 o 
   1  21   2     3014.65     3005.39     54.45 o 
   2  21   2      169.21      128.76     49.05 o 
   3  21   2      359.04      467.18     52.60 o 
   4  21   2       98.28       92.99     50.67 o 
   5  21   2      560.81      592.99     56.15 o 
   6  21   2      148.21       78.64     74.19 o 
   7  21   2     3852.64     3805.60    135.95 o 
  -6  22   2     2678.71     2704.18     72.83 o 
  -5  22   2      540.41      548.14     57.41 o 
  -4  22   2      111.81      151.56     51.89 o 
  -3  22   2     3562.13     3709.39     73.32 o 
  -2  22   2       80.66        0.00     45.10 o 
  -1  22   2      500.17      521.36     53.66 o 
   0  22   2      168.96      143.69     45.62 o 
   1  22   2      919.32      913.84     45.83 o 
   2  22   2      191.53      178.20     47.42 o 
   3  22   2     3250.92     3354.66     96.72 o 
   4  22   2      364.34      331.98     61.27 o 
   5  22   2     2032.47     2153.35     80.16 o 
  -3  23   2      106.04       77.11     72.76 o 
  -2  23   2       69.17       37.02     47.95 o 
  -1  23   2     2110.08     2068.00     65.63 o 
   0  23   2      112.13      129.55     48.43 o 
   1  23   2      810.17      764.95     48.82 o 
   2  23   2       49.88       64.74     57.08 o 
   3  23   2      257.84      329.18     52.37 o 
  -6 -22   3     1676.54     1559.18    118.73 o 
  -5 -22   3     1605.79     1838.44    119.91 o 
  -4 -22   3      485.30      380.19    100.72 o 
  -7 -21   3     1779.85     2039.72    116.86 o 
  -6 -21   3      453.49      310.80    102.70 o 
  -5 -21   3      442.71      432.14     94.28 o 
   7 -21   3     4035.37     4158.83    132.70 o 
  -9 -20   3     1831.29     1777.04    115.12 o 
  -8 -20   3       30.68        0.00     35.38 o 
  -7 -20   3      228.27      135.04    121.76 o 
  -6 -20   3       23.67        0.00     74.60 o 
  -5 -20   3     2398.46     2474.08    114.05 o 
   7 -20   3      217.19      209.91    116.74 o 
   8 -20   3      304.85      318.71     98.81 o 
 -10 -19   3      726.99      579.87    101.33 o 
  -9 -19   3      707.01      725.05     96.46 o 
  -8 -19   3      194.80       66.20    129.17 o 
  -7 -19   3     2706.22     3126.81    116.87 o 
  -6 -19   3      171.29      183.70     91.56 o 
  -5 -19   3     1088.83     1173.90     91.86 o 
   7 -19   3     1279.70     1390.12     98.15 o 
   8 -19   3       80.85       64.55    168.34 o 
   9 -19   3     1069.58     1043.94     94.28 o 
 -11 -18   3     3824.26     3778.67     88.38 o 
 -10 -18   3      190.69      212.86     58.85 o 
  -9 -18   3     1789.36     1742.02    103.99 o 
  -8 -18   3       91.08      140.20    112.70 o 
  -7 -18   3     1288.22     1172.14     93.70 o 
  -6 -18   3      818.28      944.43     88.31 o 
  -5 -18   3      789.82      805.79     84.27 o 
   7 -18   3      833.11      923.44     87.30 o 
   8 -18   3      269.24      286.19     58.40 o 
   9 -18   3     1969.48     1951.29     71.05 o 
  10 -18   3       70.66        0.00     19.22 o 
 -11 -17   3      296.53      297.36     62.20 o 
 -10 -17   3      414.94      426.58     61.52 o 
  -9 -17   3     2214.18     2162.29     79.14 o 
  -8 -17   3     1856.81     1740.91     63.27 o 
  -7 -17   3     2621.51     2689.21    103.49 o 
  -6 -17   3      661.76      723.52     82.97 o 
  -5 -17   3      778.28      774.36     79.18 o 
   5 -17   3     1408.25     1298.54     65.56 o 
   6 -17   3     1516.34     1530.00     72.85 o 
   7 -17   3      622.41      582.94     53.63 o 
   8 -17   3      321.15      308.68     53.68 o 
   9 -17   3      332.81      351.39     51.39 o 
  10 -17   3     1221.74     1196.19     67.23 o 
  11 -17   3      943.45      994.80     96.11 o 
 -12 -16   3        8.73        0.00     64.45 o 
 -11 -16   3     3556.49     3474.96     83.49 o 
 -10 -16   3      293.77      333.87     55.60 o 
  -9 -16   3     1503.79     1320.42     61.63 o 
  -8 -16   3      357.15      320.49     55.82 o 
  -7 -16   3      537.11      511.40     50.11 o 
  -6 -16   3      295.57      269.84     43.69 o 
  -5 -16   3     3626.90     3755.15     62.02 o 
  -4 -16   3     1096.74     1200.10     52.97 o 
   2 -16   3      409.07      414.48     41.45 o 
   4 -16   3      499.31      479.10     53.94 o 
   5 -16   3     1876.04     1856.46     69.48 o 
   6 -16   3      689.89      769.33     65.11 o 
   7 -16   3      260.42      325.47     58.23 o 
   8 -16   3      397.12      462.51     55.64 o 
   9 -16   3     4900.48     4836.42    100.30 o 
  10 -16   3       86.84       88.94     61.85 o 
  11 -16   3     6646.34     6931.33    145.31 o 
  12 -16   3      139.76      205.50     86.98 o 
 -13 -15   3     3427.53     3543.47     86.27 o 
 -12 -15   3     1263.00     1317.74     69.23 o 
 -11 -15   3       77.41       12.70     50.57 o 
 -10 -15   3      859.16      870.39     60.72 o 
  -9 -15   3     1982.77     2112.90     64.17 o 
  -8 -15   3       66.40        0.00     45.61 o 
  -7 -15   3     1108.42     1172.43     54.74 o 
  -6 -15   3     4547.04     4867.12     69.56 o 
  -5 -15   3       85.27      118.49     60.37 o 
  -4 -15   3     2742.65     2790.53     63.17 o 
  -3 -15   3     1927.35     1949.24     49.80 o 
  -2 -15   3     1886.07     1745.49     40.78 o 
   0 -15   3      696.31      678.41     33.16 o 
   1 -15   3     5338.56     4986.70     60.39 o 
   2 -15   3     2177.83     2241.90     53.48 o 
   3 -15   3     1499.71     1491.93     53.82 o 
   4 -15   3     5665.74     5346.10     83.99 o 
   5 -15   3      720.37      677.29     61.20 o 
   6 -15   3     4456.99     4966.41     95.83 o 
   7 -15   3     4921.38     4961.03     97.91 o 
   8 -15   3     3813.31     3970.95     80.79 o 
   9 -15   3      395.45      417.96     55.24 o 
  10 -15   3     1657.88     1706.24     65.05 o 
  11 -15   3     1424.43     1651.63     98.71 o 
  12 -15   3     2261.02     2180.78    111.49 o 
 -13 -14   3     1696.48     1709.19     74.00 o 
 -12 -14   3      258.01      225.99     69.60 o 
 -11 -14   3     5594.69     5579.16     87.97 o 
 -10 -14   3      229.11      204.88     55.78 o 
  -9 -14   3     2806.53     2714.27     65.82 o 
  -8 -14   3      163.68      156.25     68.83 o 
  -7 -14   3     4866.91     4805.99    145.86 o 
  -6 -14   3      320.00      303.91     43.20 o 
  -5 -14   3    14643.65    13967.86    151.91 o 
  -4 -14   3      444.62      445.95     46.25 o 
  -3 -14   3     2736.26     2686.85     54.87 o 
  -2 -14   3      705.51      562.94     45.99 o 
  -1 -14   3       97.86      101.56     20.21 o 
   0 -14   3      674.64      682.08     31.15 o 
   1 -14   3    14021.92    13808.49     88.07 o 
   2 -14   3      510.90      475.53     40.58 o 
   3 -14   3     5625.75     5337.73     74.19 o 
   4 -14   3      860.03      904.81     54.91 o 
   6 -14   3      322.95      364.50     61.56 o 
   7 -14   3     3294.19     3420.35     95.05 o 
   8 -14   3      141.60      121.73     48.63 o 
   9 -14   3      124.73      164.42     51.68 o 
  10 -14   3       28.47        0.00     22.86 o 
  11 -14   3      146.64      169.84     86.09 o 
  12 -14   3      760.78      582.49    100.62 o 
  13 -14   3       25.18        0.00     42.75 o 
 -14 -13   3      329.67      277.43    110.76 o 
 -13 -13   3      583.69      603.41     67.89 o 
 -12 -13   3     1680.24     1463.38     66.36 o 
 -11 -13   3       29.48        5.45     57.03 o 
 -10 -13   3     5365.78     5120.28     86.15 o 
  -9 -13   3     1541.93     1645.13     58.30 o 
  -8 -13   3      324.23      389.91     61.37 o 
  -7 -13   3     1164.02     1171.18     48.24 o 
  -6 -13   3     4406.06     4453.38    102.18 o 
  -5 -13   3      575.69      573.53     39.20 o 
  -4 -13   3     1765.97     1713.01     52.40 o 
  -3 -13   3      122.47       70.76     48.03 o 
  -2 -13   3     6999.63     6792.95     61.25 o 
  -1 -13   3     3604.42     3449.14     37.95 o 
   0 -13   3     3750.15     3823.79     46.35 o 
   1 -13   3     6063.57     6410.43     63.72 o 
   2 -13   3     7867.70     7971.77     76.79 o 
   3 -13   3      983.26     1061.49     46.54 o 
   4 -13   3        3.59       20.10     63.97 o 
   5 -13   3     6184.91     6341.46     91.69 o 
   7 -13   3     8720.82     8962.49     84.49 o 
   8 -13   3     5749.77     5832.42    155.48 o 
   9 -13   3      835.03      931.05     51.83 o 
  10 -13   3     3650.84     3624.09     70.62 o 
  11 -13   3      448.15      361.23     54.98 o 
  12 -13   3     2041.22     2028.69    109.91 o 
  13 -13   3       62.59        0.00     65.19 o 
 -14 -12   3       17.09        0.00     81.10 o 
 -13 -12   3     1425.69     1436.83     80.37 o 
 -12 -12   3      915.89      956.33     62.46 o 
 -11 -12   3     1388.90     1357.25     59.64 o 
 -10 -12   3      751.49      771.23     54.69 o 
  -9 -12   3     4781.62     5008.13     96.76 o 
  -8 -12   3      489.33      580.23     45.75 o 
  -7 -12   3      929.16      844.65     45.49 o 
  -6 -12   3      643.14      611.78     51.98 o 
  -5 -12   3     9685.54     9243.49     92.50 o 
  -4 -12   3      365.05      409.75     43.94 o 
  -3 -12   3     1485.94     1371.70     53.67 o 
  -2 -12   3      319.43      281.41     16.64 o 
  -1 -12   3      280.30      242.76     24.53 o 
   0 -12   3     2334.43     2256.86     38.61 o 
   1 -12   3        3.98        3.60     27.18 o 
   2 -12   3     1651.26     1645.77     45.40 o 
   3 -12   3    22033.30    21443.38    125.70 o 
   4 -12   3       84.88       38.90     31.15 o 
   5 -12   3    10712.85    10972.60    110.88 o 
   6 -12   3     3554.99     3567.00     80.29 o 
   7 -12   3     3141.08     2963.32     86.01 o 
   8 -12   3     1290.80     1278.62     51.59 o 
   9 -12   3    10051.79     9600.67    108.24 o 
  10 -12   3      178.20      115.47     53.97 o 
  11 -12   3     1461.68     1532.85     68.33 o 
  12 -12   3     1607.59     1426.01    100.63 o 
  13 -12   3      921.40      819.72    104.98 o 
  14 -12   3       46.57        0.00     62.37 o 
 -15 -11   3      897.89      930.50    116.88 o 
 -14 -11   3      685.84      528.07     65.96 o 
 -13 -11   3      499.07      533.45     61.77 o 
 -12 -11   3     1814.46     1860.33    122.37 o 
 -11 -11   3      263.65      163.62     52.98 o 
 -10 -11   3    12599.39    12339.81    131.47 o 
  -9 -11   3      949.96      905.06     62.24 o 
  -8 -11   3     2936.55     2754.81     82.47 o 
  -7 -11   3     1542.58     1598.02     47.27 o 
  -6 -11   3     2507.64     2554.62     49.86 o 
  -5 -11   3      372.11      331.84     34.69 o 
  -4 -11   3       76.75       96.80     37.79 o 
  -3 -11   3     1274.66     1360.55     43.11 o 
  -2 -11   3    14654.93    13220.56     61.01 o 
  -1 -11   3     4407.30     4135.71     41.55 o 
   0 -11   3     2054.18     2216.39     38.42 o 
   1 -11   3     1745.48     1549.54     38.63 o 
   2 -11   3     7416.31     7298.98     71.17 o 
   3 -11   3      742.19      649.02     42.66 o 
   4 -11   3    10586.63    10137.66     96.23 o 
   5 -11   3     2026.93     2050.95     60.59 o 
   6 -11   3     2722.17     2918.81     75.76 o 
   7 -11   3      967.02      991.63     42.44 o 
   8 -11   3     1421.75     1367.24     58.03 o 
   9 -11   3     1272.71     1417.16     51.71 o 
  10 -11   3      189.52      215.36     52.27 o 
  11 -11   3      176.91      141.93     44.24 o 
  12 -11   3     1103.83     1025.87     96.40 o 
  13 -11   3      842.12      737.62     95.63 o 
  14 -11   3      743.89      681.03    107.33 o 
 -15 -10   3       77.27       31.31    135.12 o 
 -14 -10   3      126.51      105.95     65.63 o 
 -13 -10   3      409.89      480.09    108.86 o 
 -12 -10   3      232.51      170.64     49.67 o 
 -11 -10   3       39.86        0.00     50.99 o 
 -10 -10   3      956.16      979.76     49.49 o 
  -9 -10   3     2467.77     2370.04     56.62 o 
  -8 -10   3       72.66       54.50     67.98 o 
  -7 -10   3      736.23      771.43     41.38 o 
  -6 -10   3       66.33       34.63     46.30 o 
  -5 -10   3     7170.71     7046.23     62.60 o 
  -4 -10   3     1178.10     1188.07     36.04 o 
  -3 -10   3    25551.36    27135.54    122.80 o 
  -2 -10   3      880.34      807.64     33.12 o 
  -1 -10   3    18241.07    19447.51    228.19 o 
   0 -10   3      723.89      733.83     29.58 o 
   1 -10   3     9182.04     8577.81     67.80 o 
   2 -10   3      203.12      231.84     34.53 o 
   3 -10   3     4219.68     3864.96     60.40 o 
   4 -10   3     3850.31     3672.98     64.20 o 
   5 -10   3     6058.17     5816.39     83.80 o 
   6 -10   3     3455.25     3481.24     76.15 o 
   7 -10   3      381.80      362.90     38.27 o 
   8 -10   3     1832.63     1761.40     53.91 o 
   9 -10   3    10668.42    10350.74    317.74 o 
  10 -10   3      462.92      359.69     54.37 o 
  11 -10   3     1198.30     1085.71     51.03 o 
  12 -10   3     2759.04     2513.03    106.60 o 
  13 -10   3      860.89      802.79     98.53 o 
  14 -10   3        8.59        0.00     58.78 o 
  15 -10   3      281.65      207.87    106.50 o 
 -15  -9   3       96.90        0.00     44.17 o 
 -14  -9   3      494.71      481.00     67.45 o 
 -13  -9   3      494.72      486.46     59.35 o 
 -12  -9   3     1368.26     1365.08     90.82 o 
 -11  -9   3       52.27        0.00     45.19 o 
 -10  -9   3    16194.55    16556.12    263.22 o 
  -9  -9   3      313.55      237.57     43.75 o 
  -8  -9   3      726.88      726.09     42.58 o 
  -7  -9   3      282.17      272.48     36.30 o 
  -6  -9   3     1027.52      841.01     36.89 o 
  -5  -9   3     3192.08     3159.11     47.90 o 
  -4  -9   3    15456.22    14781.89     78.82 o 
  -3  -9   3       19.21        4.08     40.66 o 
  -1  -9   3      511.19      415.90     41.88 o 
   0  -9   3    17770.79    19808.67     87.31 o 
   1  -9   3        9.81       21.61     28.73 o 
   2  -9   3     3152.66     3091.53     52.34 o 
   3  -9   3      637.56      590.96     41.98 o 
   5  -9   3     3434.76     3507.30     68.08 o 
   6  -9   3     1924.36     1722.82     49.76 o 
   7  -9   3     1569.95     1434.10     80.32 o 
   8  -9   3     5863.60     5921.70     66.65 o 
   9  -9   3     2409.42     2454.53    128.79 o 
  10  -9   3      631.03      618.00     45.56 o 
  11  -9   3      705.33      728.12     82.73 o 
  13  -9   3      221.85      117.84     99.35 o 
  14  -9   3      121.18       45.53    399.52 o 
  15  -9   3     1235.85     1177.27    114.43 o 
 -16  -8   3      116.00       42.43    100.48 o 
 -15  -8   3      730.70      809.56    111.07 o 
 -14  -8   3      710.96      672.49     59.16 o 
 -13  -8   3     2791.36     2532.13     67.66 o 
 -12  -8   3       15.48        6.65     50.96 o 
 -11  -8   3     1189.95     1208.03     52.58 o 
 -10  -8   3      445.19      412.14     45.12 o 
  -9  -8   3     2944.23     2921.55     56.48 o 
  -8  -8   3     2090.96     2122.91     48.60 o 
  -7  -8   3     3238.94     3224.37     62.29 o 
  -6  -8   3      990.21      925.62     36.62 o 
  -5  -8   3    21081.32    21460.65    125.75 o 
  -4  -8   3      506.67      550.60     40.32 o 
  -3  -8   3    11473.22    10350.41     61.06 o 
  -2  -8   3     8624.30     7995.74     61.57 o 
  -1  -8   3    11332.19    11562.35    114.55 o 
   0  -8   3     2439.60     2294.23     37.53 o 
   1  -8   3    15440.76    16763.97     87.44 o 
   2  -8   3      210.84      261.72     34.27 o 
   3  -8   3    12265.05    13928.72     98.41 o 
   4  -8   3     2814.02     2886.36     58.97 o 
   5  -8   3     9406.49     9670.93     97.62 o 
   6  -8   3     1822.22     1966.69     40.68 o 
   7  -8   3     2602.94     2587.42     46.82 o 
   8  -8   3     2710.38     2683.23    110.65 o 
   9  -8   3     6421.42     6184.05    120.49 o 
  10  -8   3      398.47      274.13     40.59 o 
  12  -8   3     2250.28     2370.46    102.70 o 
  13  -8   3      683.63      662.15     91.87 o 
  14  -8   3       59.10        0.00    104.09 o 
  15  -8   3      771.80      863.75    109.13 o 
 -16  -7   3     1122.85     1041.01    114.52 o 
 -15  -7   3      133.28      115.31    127.32 o 
 -14  -7   3      568.05      580.00     60.08 o 
 -13  -7   3        3.47        0.00     40.86 o 
 -12  -7   3     9552.40     9282.14     95.54 o 
 -11  -7   3      225.16      188.01     50.34 o 
 -10  -7   3     2513.18     2403.69     56.18 o 
  -9  -7   3       12.30       40.10     66.36 o 
  -8  -7   3     1922.88     1973.50     68.19 o 
  -7  -7   3      112.79      237.14     32.74 o 
  -6  -7   3     1031.05      955.29     49.59 o 
  -5  -7   3      965.88      837.78     57.21 o 
  -4  -7   3    65254.38    71240.09    231.82 o 
  -3  -7   3      867.95      916.24     52.57 o 
  -2  -7   3     4964.40     4455.65     48.21 o 
  -1  -7   3     4437.04     4706.06     41.69 o 
   0  -7   3     4743.41     4845.93     46.54 o 
   1  -7   3      136.02      124.90     28.62 o 
   2  -7   3    15240.60    15591.50     91.84 o 
   3  -7   3     1865.50     1845.31     47.74 o 
   5  -7   3      655.88      656.37     49.56 o 
   6  -7   3     2567.07     2482.41     41.21 o 
   7  -7   3     1221.70     1194.75     37.44 o 
   8  -7   3    11170.33    11134.64    104.42 o 
   9  -7   3     2954.05     2914.42     51.21 o 
  10  -7   3     3553.83     3245.85     79.47 o 
  11  -7   3     2394.46     2595.92     96.26 o 
  12  -7   3      171.72      173.44     76.69 o 
  13  -7   3     2331.06     2377.99    107.26 o 
  14  -7   3      300.71      419.17     96.26 o 
  15  -7   3     1345.36     1516.99    116.03 o 
 -16  -6   3      486.84      498.66    106.65 o 
 -15  -6   3      417.91      242.78     99.05 o 
 -14  -6   3      114.17      153.66     70.85 o 
 -13  -6   3      788.74      700.35     56.52 o 
 -12  -6   3      333.01      378.92     48.25 o 
 -11  -6   3     3745.58     3782.40     64.79 o 
 -10  -6   3      547.51      430.95     42.74 o 
  -9  -6   3     2420.71     2190.15     49.52 o 
  -8  -6   3      171.23      269.31     44.85 o 
  -7  -6   3     4554.04     4590.32     54.48 o 
  -6  -6   3      546.20      567.45     39.76 o 
  -5  -6   3    22802.40    23449.73    197.75 o 
  -4  -6   3      613.44      627.63     36.29 o 
  -3  -6   3     2606.31     3230.21     58.73 o 
  -2  -6   3     1761.01     1920.96     36.65 o 
  -1  -6   3    81323.82    90626.18    596.19 o 
   0  -6   3     1193.79     1115.09     31.46 o 
   1  -6   3     3642.71     3166.89     44.86 o 
   2  -6   3     1607.02     1511.36     42.19 o 
   3  -6   3    15163.78    15411.56     98.21 o 
   4  -6   3       92.64      124.12     41.38 o 
   5  -6   3       55.52       90.58    104.50 o 
   6  -6   3      529.55      550.06     29.33 o 
   7  -6   3    10276.89    10377.19    162.92 o 
   8  -6   3     1987.86     1964.73     40.40 o 
   9  -6   3     5951.55     5723.47     60.62 o 
  10  -6   3      803.33      714.60     39.32 o 
  11  -6   3     6690.23     6594.13    124.01 o 
  12  -6   3     2199.00     2287.54    100.00 o 
  13  -6   3     3924.60     3928.10    119.21 o 
  14  -6   3      310.78      186.48     93.97 o 
  15  -6   3      731.19      760.80    106.50 o 
  16  -6   3     1313.79     1535.99    119.12 o 
 -16  -5   3     3217.21     3209.73    129.25 o 
 -15  -5   3      339.91      344.72     92.98 o 
 -14  -5   3       95.93        0.00     68.63 o 
 -13  -5   3      401.33      362.94     50.70 o 
 -12  -5   3     7036.96     7299.59     83.99 o 
 -11  -5   3     1919.15     1828.88     82.31 o 
 -10  -5   3    18273.93    18264.22    109.24 o 
  -9  -5   3     1297.47     1444.86     44.74 o 
  -8  -5   3     3687.49     3772.24    113.21 o 
  -7  -5   3      417.05      390.46     54.08 o 
  -6  -5   3      950.83     1003.19     78.75 o 
  -5  -5   3     1978.05     2101.29     38.73 o 
  -4  -5   3    48388.61    51842.16    123.78 o 
  -3  -5   3     1686.34     1822.92     65.60 o 
  -2  -5   3   287932.09   322716.78   3172.12 o 
  -1  -5   3     5939.54     6279.85     46.02 o 
   1  -5   3      199.44      207.02     29.97 o 
   3  -5   3     1749.57     1789.30     47.49 o 
   4  -5   3     9113.82    10020.30     88.07 o 
   5  -5   3      178.45      156.54     28.01 o 
   6  -5   3    19660.67    18910.36     92.05 o 
   7  -5   3      354.63      316.87     27.10 o 
   8  -5   3      813.98      906.46     32.96 o 
   9  -5   3      936.11      823.80     35.26 o 
  10  -5   3     4437.43     4364.45     56.63 o 
  11  -5   3      811.21      793.67     76.61 o 
  12  -5   3      992.09      944.73     85.01 o 
  13  -5   3      573.59      554.37     80.90 o 
  14  -5   3      587.30      499.66     94.97 o 
  15  -5   3      129.30       93.87     92.75 o 
  16  -5   3     3345.54     3482.33    138.29 o 
 -16  -4   3      556.05      609.53     99.75 o 
 -15  -4   3      330.81      387.51    102.32 o 
 -14  -4   3     1018.80      847.97     69.17 o 
 -13  -4   3     2907.18     2676.85     63.65 o 
 -12  -4   3      163.18      206.16     48.03 o 
 -11  -4   3    22881.25    22970.23    125.81 o 
 -10  -4   3     1827.39     1833.44     48.40 o 
  -9  -4   3     2040.99     2018.75     47.35 o 
  -8  -4   3      258.15      262.07     34.02 o 
  -7  -4   3      163.99      223.78     32.06 o 
  -6  -4   3     4147.26     3958.98     68.69 o 
  -5  -4   3     6330.84     6102.70     51.54 o 
  -4  -4   3     1899.00     1654.73     34.17 o 
  -3  -4   3    98349.88   112710.14    634.07 o 
  -2  -4   3     5818.65     5940.94     87.22 o 
  -1  -4   3     2781.38     3425.51     47.91 o 
   1  -4   3     8244.50     8325.99     59.92 o 
   2  -4   3     1349.59     1071.29     39.59 o 
   3  -4   3    18956.14    20806.78    108.38 o 
   4  -4   3        8.93       25.09     62.59 o 
   5  -4   3    11856.07    12248.08     74.05 o 
   6  -4   3     1732.60     1836.81     60.42 o 
   7  -4   3     4574.81     4727.45     45.97 o 
   8  -4   3     1987.50     2126.31     95.07 o 
   9  -4   3     5766.15     5742.74     56.34 o 
  10  -4   3     1155.33     1235.79     39.60 o 
  11  -4   3      855.14      830.55     79.05 o 
  12  -4   3     3195.34     3344.81    105.02 o 
  13  -4   3      703.20      909.12     85.97 o 
  14  -4   3      247.98      367.46     89.91 o 
  15  -4   3     1074.60     1060.18    105.95 o 
  16  -4   3     1089.31     1064.31    106.49 o 
 -17  -3   3      155.09      120.63    117.50 o 
 -16  -3   3     3951.99     4206.13    135.10 o 
 -15  -3   3       23.15        0.00     78.78 o 
 -14  -3   3     1426.46     1256.03     58.12 o 
 -13  -3   3     1708.67     1743.88     58.84 o 
 -12  -3   3    13251.25    13278.73    103.04 o 
 -11  -3   3     3548.83     3452.28    122.16 o 
 -10  -3   3    21026.44    20710.57    117.00 o 
  -9  -3   3      118.83       97.28     35.38 o 
  -8  -3   3      875.45      801.69     36.43 o 
  -7  -3   3      549.35      570.38     34.05 o 
  -6  -3   3      831.51      677.51     32.97 o 
  -5  -3   3      260.55      215.91     27.92 o 
  -4  -3   3     4176.18     5032.16     71.35 o 
  -3  -3   3      122.38       94.84     24.26 o 
  -2  -3   3   106827.22   122444.85    770.38 o 
  -1  -3   3      231.71      240.27     32.31 o 
   1  -3   3     2182.19     1866.87     36.39 o 
   3  -3   3       95.80       47.47     43.61 o 
   4  -3   3     2822.45     3311.34     59.38 o 
   5  -3   3    12431.45    11479.09    207.84 o 
   6  -3   3    11047.79    11653.79     67.61 o 
   7  -3   3     1172.56     1099.32     28.24 o 
   8  -3   3    19854.36    19835.03    186.81 o 
   9  -3   3        3.62        0.00     23.26 o 
  10  -3   3     9474.26     9422.67     70.09 o 
  11  -3   3       15.16        0.00     54.13 o 
  12  -3   3      906.83      853.19     82.04 o 
  13  -3   3      652.29      720.98     85.70 o 
  14  -3   3     1112.78     1288.47    100.45 o 
  15  -3   3      210.66      216.02    100.46 o 
  16  -3   3     2467.87     2581.72    127.62 o 
 -17  -2   3      135.62      129.84    230.98 o 
 -16  -2   3       30.97        0.00     53.58 o 
 -15  -2   3      177.13      211.41    113.53 o 
 -14  -2   3     1067.35     1137.85     86.67 o 
 -13  -2   3      458.43      544.71     50.37 o 
 -12  -2   3     1271.40     1387.16     52.82 o 
 -11  -2   3     9855.89    10087.57    123.75 o 
 -10  -2   3       11.60        0.71     58.29 o 
  -9  -2   3     1468.47     1511.69     69.97 o 
  -8  -2   3      980.79     1103.82     36.98 o 
  -7  -2   3     1911.38     1880.59     40.40 o 
  -6  -2   3     2597.88     2679.37     51.66 o 
  -5  -2   3     1052.39      984.32     34.34 o 
  -4  -2   3      415.00      362.04     28.64 o 
  -3  -2   3    30910.90    31295.82     81.56 o 
  -2  -2   3      329.12      260.49     19.49 o 
  -1  -2   3      531.71      319.78     25.02 o 
   0  -2   3      266.35      388.55     21.15 o 
   1  -2   3     6045.32     6249.45     48.97 o 
   2  -2   3      521.91      364.81     33.84 o 
   3  -2   3    27260.51    31393.90    124.47 o 
   4  -2   3      100.22       81.31     20.09 o 
   5  -2   3     8280.73     8608.33     44.63 o 
   6  -2   3     1366.73     1633.66     31.52 o 
   7  -2   3     7966.82     8906.37     53.79 o 
   8  -2   3     4201.58     3955.68     55.39 o 
   9  -2   3      280.96      188.88     26.80 o 
  10  -2   3     2819.07     2727.39     49.60 o 
  11  -2   3     1794.42     1695.13     85.84 o 
  12  -2   3      149.51      135.35     74.54 o 
  13  -2   3     2376.83     2271.81     99.96 o 
  14  -2   3      179.14      271.81     86.12 o 
  15  -2   3      332.55      294.29     91.49 o 
  16  -2   3     1307.60     1646.74    116.23 o 
 -17  -1   3        8.75      111.16    104.44 o 
 -16  -1   3     1082.83     1126.99    108.31 o 
 -15  -1   3      210.18       41.84    102.70 o 
 -14  -1   3      867.59      820.65     90.05 o 
 -13  -1   3     1672.53     1699.20     91.75 o 
 -12  -1   3    43983.34    44674.14    172.88 o 
 -11  -1   3     2049.84     2130.88     52.52 o 
 -10  -1   3     9562.38     9644.42    100.48 o 
  -9  -1   3       39.98       57.43     38.07 o 
  -8  -1   3     5152.41     4882.22    118.78 o 
  -7  -1   3     2124.64     1930.27     39.37 o 
  -6  -1   3      564.10      660.74     31.38 o 
  -5  -1   3      630.93      542.33     27.64 o 
  -4  -1   3    10232.08     9677.52     37.77 o 
  -3  -1   3       42.37       61.59     13.82 o 
  -2  -1   3    40140.48    43699.36    136.44 o 
   1  -1   3      158.30      137.35     14.40 o 
   2  -1   3    29651.64    31695.12    194.25 o 
   3  -1   3     2243.54     1926.01    106.16 o 
   4  -1   3    59952.75    64561.13    254.60 o 
   5  -1   3      924.18      853.43     18.85 o 
   6  -1   3    10753.86    10946.24    107.07 o 
   7  -1   3     2144.68     2057.27     27.97 o 
   8  -1   3      583.39      570.10     26.06 o 
   9  -1   3      892.95      811.55     29.79 o 
  11  -1   3     1039.69      951.01     76.60 o 
  12  -1   3     1083.14     1335.79     89.53 o 
  13  -1   3      484.16      406.07     80.97 o 
  14  -1   3      117.63       61.40     88.76 o 
  15  -1   3      187.59       88.77    108.81 o 
  16  -1   3     1408.62     1469.47    112.85 o 
 -17   0   3      362.52      412.96    108.85 o 
 -16   0   3       63.86       38.15    154.63 o 
 -15   0   3      518.30      300.56     95.74 o 
 -14   0   3       66.14       13.00    132.45 o 
 -13   0   3      326.14      378.90     81.30 o 
 -12   0   3    19646.69    19792.25    184.45 o 
 -11   0   3      456.15      559.46     43.77 o 
 -10   0   3      463.28      584.10     37.19 o 
  -9   0   3      996.42      872.52     37.43 o 
  -8   0   3      694.69      700.98     33.87 o 
  -7   0   3     2849.48     3058.65     51.43 o 
  -6   0   3     1294.72     1107.79     24.39 o 
  -5   0   3      682.63      794.13     22.36 o 
  -4   0   3       16.72        0.00      8.14 o 
  -3   0   3       32.07      203.84     15.82 o 
  -2   0   3      273.41      255.12     16.61 o 
  -1   0   3     3909.78     3886.26     29.18 o 
   1   0   3      881.24     1119.33    381.98 o 
   2   0   3      308.99      565.48     43.23 o 
   3   0   3    16000.67    17595.48    146.47 o 
   4   0   3    14668.90    13076.70    314.42 o 
   5   0   3        4.92        0.00     17.52 o 
   6   0   3    12254.92    12112.11     75.07 o 
   7   0   3     6344.60     7076.27     81.56 o 
   8   0   3       30.51        0.00     27.87 o 
   9   0   3      323.02      387.23     42.57 o 
  10   0   3     1973.46     1876.22     54.21 o 
  11   0   3       75.45       22.18    222.66 o 
  12   0   3       11.09      113.59     68.23 o 
  13   0   3     1529.24     1580.07     94.19 o 
  14   0   3        5.09        0.00     58.52 o 
  15   0   3      859.48      842.95    100.93 o 
  16   0   3     2596.59     3000.81    125.85 o 
 -17   1   3        5.15       20.39     59.75 o 
 -16   1   3     1221.64     1273.09    107.51 o 
 -15   1   3      194.17      184.32    118.56 o 
 -14   1   3      907.89      774.63     91.38 o 
 -13   1   3     1547.50     1634.93     88.77 o 
 -12   1   3    44955.93    45797.20    265.32 o 
 -11   1   3     1908.71     1919.60     79.04 o 
 -10   1   3     9730.33     9757.32    119.64 o 
  -9   1   3       49.25       61.24     45.45 o 
  -8   1   3     4907.78     4722.46     64.24 o 
  -7   1   3     2095.58     1936.74     26.38 o 
  -6   1   3      432.11      570.54     21.28 o 
  -5   1   3      688.20      566.05     19.64 o 
  -4   1   3    11261.62    10455.64     60.59 o 
  -3   1   3       40.79       87.54     13.17 o 
  -2   1   3    40810.49    44227.49    301.60 o 
  -1   1   3      812.30      613.96     20.83 o 
   1   1   3      178.07      144.56     19.02 o 
   2   1   3    27164.85    30212.34     98.40 o 
   3   1   3     2192.80     1930.47     31.25 o 
   4   1   3    56168.77    61866.12    338.78 o 
   5   1   3      922.40      883.71     33.85 o 
   6   1   3    10416.24    10637.62     70.94 o 
   7   1   3     2230.66     2195.92     67.42 o 
   8   1   3      257.19      346.21     36.18 o 
   9   1   3      934.43      841.81     44.32 o 
  10   1   3     6270.74     6296.03    118.43 o 
  11   1   3     1102.91     1136.44     52.95 o 
  12   1   3     1513.01     1639.56     85.73 o 
  13   1   3      575.19      498.70     92.29 o 
  14   1   3      141.90       43.93    213.34 o 
  15   1   3      180.75       61.03    282.89 o 
  16   1   3     1271.08     1373.39    107.08 o 
 -17   2   3      137.41      150.02    113.09 o 
 -16   2   3       78.21       24.25    170.01 o 
 -15   2   3      228.99      182.36     99.97 o 
 -14   2   3     1129.27     1141.71     93.24 o 
 -13   2   3      410.17      525.84     77.48 o 
 -12   2   3     1335.22     1321.00     78.59 o 
 -11   2   3     9778.87     9722.88    126.67 o 
 -10   2   3       32.15        0.10     32.69 o 
  -9   2   3     1609.30     1568.67     60.54 o 
  -8   2   3      900.90      928.54     38.14 o 
  -7   2   3     1880.85     1888.97     31.93 o 
  -6   2   3     2724.67     2717.60     32.51 o 
  -5   2   3      921.83      839.15     24.27 o 
  -4   2   3      411.34      369.91     19.87 o 
  -3   2   3    30798.81    31416.72    163.41 o 
  -2   2   3      384.81      314.56     25.85 o 
  -1   2   3      593.88      376.12     25.89 o 
   0   2   3      267.63      405.84     16.73 o 
   1   2   3     6294.44     6442.20     35.92 o 
   2   2   3      380.89      340.79     20.15 o 
   3   2   3    27888.30    32024.63     84.26 o 
   4   2   3      196.89      136.61     28.85 o 
   5   2   3     8257.49     8593.40     76.41 o 
   6   2   3     1337.85     1502.58     38.74 o 
   7   2   3     8377.62     9326.78     71.27 o 
   8   2   3     4050.68     3783.70     91.48 o 
   9   2   3      355.97      232.09     48.05 o 
  10   2   3     2687.41     2676.24     85.09 o 
  11   2   3     1645.87     1577.71     56.39 o 
  12   2   3      149.90      125.41     51.29 o 
  13   2   3     2268.27     2279.95     70.81 o 
  14   2   3      196.30      223.63     80.42 o 
  15   2   3      217.07      120.08    127.63 o 
  16   2   3     1368.60     1658.87    110.88 o 
 -17   3   3      172.18      104.61    122.91 o 
 -16   3   3     4204.99     4130.17    130.58 o 
 -15   3   3       20.17        0.00     38.74 o 
 -13   3   3     1659.45     1705.31     87.42 o 
 -12   3   3    12786.27    12847.06    108.78 o 
 -11   3   3     3407.29     3386.83     63.74 o 
 -10   3   3    20422.58    20205.83    115.89 o 
  -9   3   3      126.83       95.93     41.53 o 
  -8   3   3     1177.91     1019.35     29.96 o 
  -7   3   3      585.97      548.60     26.47 o 
  -6   3   3      487.36      392.29     25.64 o 
  -5   3   3      303.32      250.30     22.21 o 
  -4   3   3     3643.53     4736.64     33.13 o 
  -3   3   3      141.03      161.29     38.03 o 
  -2   3   3   107348.29   122420.98    982.99 o 
  -1   3   3      236.53      287.75     34.69 o 
   0   3   3     5788.60     6404.38     42.77 o 
   1   3   3     2264.45     1862.52     65.69 o 
   2   3   3     4333.77     4685.49     35.16 o 
   3   3   3       70.05       57.16     21.43 o 
   4   3   3     4738.90     4875.79     44.14 o 
   5   3   3    12273.04    11494.20    111.64 o 
   6   3   3    11413.24    11996.22     83.42 o 
   7   3   3     1121.37     1139.99     67.76 o 
   8   3   3    19323.87    19568.21    313.94 o 
   9   3   3        1.36        0.00     18.81 o 
  10   3   3    10108.29     9847.05    278.40 o 
  11   3   3       32.24       23.38     62.41 o 
  12   3   3      902.00      979.32     57.49 o 
  13   3   3      626.53      725.54     60.06 o 
  14   3   3     1058.51     1221.08     67.05 o 
  15   3   3      138.47      207.80     93.80 o 
  16   3   3     2509.54     2754.65    120.51 o 
 -16   4   3      472.59      516.36     93.99 o 
 -15   4   3      294.99      210.76     96.05 o 
 -14   4   3     1139.51     1025.22     92.49 o 
 -13   4   3     2957.80     2806.87    114.15 o 
 -12   4   3      261.86      288.71     50.66 o 
 -11   4   3    22915.96    23044.35    267.22 o 
 -10   4   3     1729.26     1771.35     50.87 o 
  -9   4   3     2165.75     2220.38     38.23 o 
  -8   4   3      226.95      230.82     27.21 o 
  -7   4   3      123.03      193.15     25.91 o 
  -6   4   3     4398.30     4019.56     38.21 o 
  -5   4   3     6772.72     6575.04     40.91 o 
  -4   4   3     1889.43     1692.95     25.93 o 
  -3   4   3    97523.27   111623.07    228.82 o 
  -2   4   3     5788.54     5920.94     89.51 o 
  -1   4   3     2947.58     3595.83     30.71 o 
   0   4   3     2322.65     1932.43     81.23 o 
   1   4   3     7823.54     8110.19     46.02 o 
   2   4   3     1559.67     1145.13     22.03 o 
   3   4   3    18592.43    20717.31     56.08 o 
   4   4   3       57.92       70.58     20.85 o 
   5   4   3    11027.19    11604.53     65.78 o 
   6   4   3     1527.99     1690.38     39.06 o 
   7   4   3     4309.95     4567.26    114.15 o 
   8   4   3     1984.90     2135.34     47.41 o 
   9   4   3     5214.64     5444.45    102.54 o 
  10   4   3     1069.38     1113.57     68.30 o 
  11   4   3     1075.27     1042.58     54.65 o 
  12   4   3     2949.79     3181.77     70.37 o 
  13   4   3      813.13      977.44     61.19 o 
  14   4   3      277.39      324.92     55.81 o 
  15   4   3     1116.36     1121.76     73.57 o 
  16   4   3     1166.45     1062.34    101.63 o 
 -16   5   3     3005.08     2915.65    117.27 o 
 -15   5   3      283.11      341.01     93.44 o 
 -14   5   3      130.81        2.81     58.78 o 
 -13   5   3      423.82      433.20     53.95 o 
 -12   5   3     7306.18     7510.48     87.86 o 
 -11   5   3     1834.42     1775.61     55.64 o 
 -10   5   3    18075.16    18502.76    268.50 o 
  -9   5   3     1349.49     1495.53     35.78 o 
  -8   5   3     3866.95     3942.26     43.03 o 
  -7   5   3      441.85      421.34     25.26 o 
  -6   5   3      820.93      886.52     14.38 o 
  -5   5   3     1971.86     2148.01     29.75 o 
  -4   5   3    44715.83    49001.53    163.05 o 
  -3   5   3     1652.60     1778.21     32.92 o 
  -2   5   3   288629.19   322219.25   4870.38 o 
  -1   5   3     5902.20     6196.06    141.91 o 
   0   5   3    10648.89    10721.43     42.55 o 
   1   5   3      149.68      163.00     26.00 o 
   2   5   3     4332.00     5077.62     28.32 o 
   3   5   3     1749.46     1720.25     31.63 o 
   4   5   3     9879.57    10544.86     45.92 o 
   5   5   3      237.04      213.84     28.18 o 
   6   5   3    18819.01    18208.67     85.83 o 
   7   5   3      319.93      287.59     33.45 o 
   8   5   3     1229.90     1216.49     41.73 o 
   9   5   3      765.56      753.92     42.15 o 
  10   5   3     4886.36     4832.91     68.87 o 
  11   5   3      630.78      595.80     51.64 o 
  12   5   3      989.01      979.33     57.75 o 
  13   5   3      495.77      435.81     56.51 o 
  14   5   3      678.86      692.67     65.82 o 
  15   5   3      185.49      226.42     63.94 o 
  16   5   3     3400.69     3597.63     95.92 o 
 -16   6   3      433.72      484.98     97.26 o 
 -15   6   3      321.49      317.76     61.24 o 
 -14   6   3      137.49      170.07     72.12 o 
 -13   6   3     1048.86      992.07     58.21 o 
 -12   6   3      227.46      289.59     51.35 o 
 -11   6   3     3521.71     3435.33     64.88 o 
 -10   6   3      488.35      388.93     34.40 o 
  -9   6   3     2154.41     2107.37     39.44 o 
  -8   6   3      121.19      165.43     29.64 o 
  -7   6   3     4757.35     4533.68     69.37 o 
  -6   6   3      625.41      636.51     26.24 o 
  -5   6   3    23094.91    24032.32     73.12 o 
  -4   6   3      600.61      622.31     61.16 o 
  -3   6   3     2995.90     3461.94     23.09 o 
  -2   6   3     1651.49     1772.73     50.74 o 
  -1   6   3    81331.26    90950.40    239.65 o 
   0   6   3     1238.68     1180.92     25.51 o 
   1   6   3     3846.66     3324.95     33.65 o 
   2   6   3     1735.81     1525.44     17.13 o 
   3   6   3    15639.56    15959.53     61.47 o 
   4   6   3      123.03      128.67     21.65 o 
   5   6   3      104.08       86.17     20.73 o 
   6   6   3      572.35      613.05     33.64 o 
   7   6   3    10611.34    10771.85     73.72 o 
   8   6   3     1869.70     1951.97     45.25 o 
   9   6   3     5810.87     5634.50     66.86 o 
  10   6   3      692.66      658.48     69.24 o 
  11   6   3     6560.28     6477.11     81.82 o 
  12   6   3     2489.92     2459.93     65.70 o 
  13   6   3     3981.42     3981.26    136.41 o 
  14   6   3      333.69      309.81     64.86 o 
  15   6   3      827.57      829.15     68.94 o 
  16   6   3     1461.45     1610.62     80.77 o 
 -16   7   3     1077.71     1075.89     75.56 o 
 -15   7   3      117.17      111.45     64.10 o 
 -14   7   3      668.87      596.60     64.37 o 
 -13   7   3       10.58        0.00     24.21 o 
 -12   7   3     8857.32     8610.82     92.78 o 
 -11   7   3      155.37      125.56     56.32 o 
 -10   7   3     2437.22     2441.52     45.63 o 
  -9   7   3       24.94       24.51     14.62 o 
  -8   7   3     1653.48     1623.77     29.10 o 
  -7   7   3       89.21      110.84     15.43 o 
  -6   7   3     1523.42     1457.71     29.47 o 
  -5   7   3      847.67      662.54     71.74 o 
  -4   7   3    65754.37    71988.03    160.52 o 
  -3   7   3      892.10      899.02     19.16 o 
  -2   7   3     5316.77     4511.77     31.28 o 
  -1   7   3     4475.22     4641.80     35.53 o 
   0   7   3     4942.77     4915.47     31.39 o 
   1   7   3      166.74      136.55     22.97 o 
   2   7   3    15513.16    15893.14    119.06 o 
   3   7   3     2049.59     1871.71     26.11 o 
   4   7   3    11433.84    10947.32     46.03 o 
   5   7   3      636.30      647.02     22.39 o 
   6   7   3     2658.95     2558.24     31.68 o 
   7   7   3     1278.98     1327.87     53.78 o 
   8   7   3    11419.23    11393.05    117.92 o 
   9   7   3     2890.44     3005.52    105.07 o 
  10   7   3     2922.25     2882.51     59.49 o 
  11   7   3     2547.54     2713.30     62.44 o 
  12   7   3      453.37      391.81     50.62 o 
  13   7   3     2421.49     2519.28     69.58 o 
  14   7   3      272.39      269.09     60.94 o 
  15   7   3     1319.47     1569.15     76.44 o 
 -16   8   3       95.27       79.36     90.69 o 
 -15   8   3      815.47      810.36     67.93 o 
 -14   8   3      680.81      668.40     79.27 o 
 -13   8   3     2490.51     2404.19     66.68 o 
 -12   8   3        2.60        9.19     20.31 o 
 -11   8   3     1447.68     1256.29     53.49 o 
 -10   8   3      426.18      429.62     36.09 o 
  -9   8   3     2758.89     2893.50     44.78 o 
  -8   8   3     2098.84     1827.49    122.25 o 
  -7   8   3     3295.92     3395.90     39.80 o 
  -6   8   3      838.20      746.68     33.67 o 
  -5   8   3    21542.38    22474.91    101.88 o 
  -4   8   3      505.22      616.16     33.05 o 
  -3   8   3    10678.37     9811.45     43.62 o 
  -2   8   3     8430.15     7808.20     41.39 o 
  -1   8   3    11244.03    11547.83     72.69 o 
   0   8   3     2228.77     2038.96     25.25 o 
   1   8   3    16189.13    16896.23     64.07 o 
   2   8   3      239.40      294.78     23.42 o 
   3   8   3    12976.73    13883.35    225.06 o 
   4   8   3     2670.50     2641.32     26.84 o 
   5   8   3     9927.02    10287.07     76.76 o 
   6   8   3     1854.20     1980.28     68.18 o 
   7   8   3     2405.99     2415.01     34.06 o 
   8   8   3     2739.14     2725.36     55.29 o 
   9   8   3     6619.81     6528.99     54.62 o 
  10   8   3      222.43      164.56     37.63 o 
  11   8   3     1654.15     1892.60     43.21 o 
  12   8   3     2174.63     2396.05     66.71 o 
  13   8   3      858.03      582.77     56.11 o 
  14   8   3       79.15      140.36     60.64 o 
  15   8   3      784.25      867.32     79.55 o 
 -15   9   3       43.21        0.00     49.31 o 
 -14   9   3      494.28      517.43     62.82 o 
 -13   9   3      501.78      553.86     57.69 o 
 -12   9   3     1264.12     1222.39     63.69 o 
 -11   9   3       42.47        5.57     20.87 o 
 -10   9   3    16424.08    17117.21     90.63 o 
  -9   9   3      351.09      287.27     37.14 o 
  -8   9   3      568.92      527.64     42.00 o 
  -7   9   3      236.02      175.77     22.56 o 
  -6   9   3      872.31      621.83     25.00 o 
  -5   9   3     3102.78     2967.53    116.51 o 
  -4   9   3    14775.85    14329.23    117.50 o 
  -3   9   3       18.13       62.84     16.79 o 
  -2   9   3    18349.43    19924.93     75.87 o 
  -1   9   3      366.25      326.93     19.74 o 
   0   9   3    18131.80    19445.71    136.83 o 
   1   9   3       14.33        0.00     11.65 o 
   2   9   3     3555.90     3389.99     50.12 o 
   3   9   3      694.50      537.52     39.80 o 
   4   9   3    11112.25    10238.44    121.49 o 
   5   9   3     3334.37     3507.47     32.01 o 
   6   9   3     2394.32     2125.29     30.36 o 
   7   9   3     1521.71     1417.67     39.58 o 
   8   9   3     5653.72     5814.67     55.20 o 
   9   9   3     2402.70     2423.74     56.34 o 
  10   9   3      508.17      515.67     35.07 o 
  11   9   3      520.55      713.93     48.80 o 
  12   9   3     6191.34     6102.27     84.41 o 
  13   9   3      250.59      261.68     58.45 o 
  14   9   3      228.77      272.80    103.76 o 
  15   9   3     1294.42     1514.09    115.14 o 
 -15  10   3       70.37       73.76     99.85 o 
 -14  10   3      196.25      199.19     88.90 o 
 -13  10   3      480.09      439.89     57.04 o 
 -12  10   3      300.81      276.49     46.75 o 
 -11  10   3       13.56       23.37     28.87 o 
 -10  10   3     1026.47     1023.00     39.27 o 
  -9  10   3     2629.58     2455.53     44.19 o 
  -8  10   3       65.48       84.92     44.22 o 
  -7  10   3      878.01      930.45     43.67 o 
  -6  10   3       43.39       44.70     16.02 o 
  -5  10   3     7584.39     7354.01    135.51 o 
  -4  10   3     1175.99     1169.86     24.66 o 
  -3  10   3    26310.95    27577.22    143.76 o 
  -2  10   3     1007.42      883.39     29.95 o 
  -1  10   3    18562.44    19361.44     63.74 o 
   0  10   3      967.10      907.74     23.90 o 
   1  10   3     9064.36     8357.12     94.08 o 
   2  10   3      194.80      174.39     25.27 o 
   3  10   3     3888.51     3648.98     43.55 o 
   4  10   3     3869.18     3363.23    103.04 o 
   5  10   3     6386.14     5958.93     69.87 o 
   6  10   3     3298.93     3384.26     34.75 o 
   7  10   3      430.69      429.32     26.85 o 
   8  10   3     1697.80     1624.45     66.19 o 
   9  10   3    10449.50    10346.51     64.66 o 
  10  10   3      301.43      305.21     33.43 o 
  11  10   3     1089.49      992.58     52.22 o 
  12  10   3     2756.01     2507.33    110.20 o 
  13  10   3      939.31      816.10    102.94 o 
  14  10   3        2.79        0.00     58.29 o 
  15  10   3      240.71      215.74    100.87 o 
 -15  11   3      794.48      789.28    102.27 o 
 -14  11   3      603.10      660.72     99.20 o 
 -13  11   3      509.05      435.80     95.03 o 
 -12  11   3     2146.61     2087.50     98.32 o 
 -11  11   3      353.73      290.81     54.47 o 
 -10  11   3    12292.02    12509.40     81.09 o 
  -9  11   3      967.84      913.07     53.32 o 
  -8  11   3     2642.12     2747.05     60.52 o 
  -7  11   3     1427.76     1309.85     54.09 o 
  -6  11   3     2884.84     2650.90     94.92 o 
  -5  11   3      291.26      258.02     21.68 o 
  -4  11   3      323.81      343.57     22.44 o 
  -3  11   3     1245.28     1266.86     27.98 o 
  -2  11   3    13709.22    12928.74    107.33 o 
  -1  11   3     4304.86     3974.51     35.02 o 
   0  11   3     2041.93     2115.76     41.14 o 
   1  11   3     1452.75     1367.11     27.22 o 
   2  11   3     7791.86     7642.27     53.82 o 
   3  11   3      564.53      508.53     28.30 o 
   4  11   3    10696.40    10356.41    144.69 o 
   5  11   3     2048.64     1937.83     28.46 o 
   6  11   3     3099.13     3040.71     33.00 o 
   7  11   3     1169.63     1094.45     29.18 o 
   8  11   3     1019.12     1066.84     47.00 o 
   9  11   3     1447.63     1414.75     49.53 o 
  10  11   3       25.71      104.02     65.98 o 
  11  11   3      114.42       90.88    115.04 o 
  12  11   3      985.53      953.15     92.50 o 
  13  11   3      831.34      797.59     99.46 o 
  14  11   3      569.23      639.21    100.26 o 
 -14  12   3       26.61        0.00     43.17 o 
 -13  12   3     1639.48     1605.29    102.82 o 
 -12  12   3      845.79      860.38     90.58 o 
 -11  12   3     1150.19     1205.47     63.25 o 
 -10  12   3      776.50      693.15     53.84 o 
  -9  12   3     5045.50     5319.17     79.27 o 
  -8  12   3      472.63      436.43     49.49 o 
  -7  12   3      821.61      740.23     49.17 o 
  -6  12   3      524.99      506.19     31.07 o 
  -5  12   3     9081.33     8785.94     51.90 o 
  -4  12   3      357.60      390.78     25.26 o 
  -3  12   3     1533.08     1555.63     38.64 o 
  -2  12   3      377.91      406.13     23.76 o 
  -1  12   3      391.74      378.39     23.88 o 
   0  12   3     2341.89     2317.28     33.54 o 
   1  12   3       70.38       66.33     19.06 o 
   2  12   3     1604.63     1606.51     35.19 o 
   3  12   3    21989.26    21896.41    110.25 o 
   4  12   3      134.00       91.12     28.94 o 
   5  12   3    10222.61    10455.97     98.30 o 
   6  12   3     3644.24     3695.38     55.23 o 
   7  12   3     3224.89     3002.95     53.51 o 
   8  12   3     1353.93     1234.51     47.23 o 
   9  12   3    10118.84     9633.85    148.48 o 
  10  12   3      110.61      128.58    107.29 o 
  11  12   3     1454.84     1440.58     93.27 o 
  12  12   3     1696.23     1637.34    104.49 o 
  13  12   3      820.82      898.33    102.02 o 
  14  12   3       37.71       73.03     80.20 o 
 -14  13   3      265.19      179.98    102.67 o 
 -13  13   3      478.95      480.55     92.60 o 
 -12  13   3     1522.53     1486.37     99.12 o 
 -11  13   3       45.95       25.67     56.10 o 
 -10  13   3     5000.50     5006.65    262.53 o 
  -9  13   3     1590.55     1685.34    106.76 o 
  -8  13   3      443.27      505.57     52.77 o 
  -7  13   3     1204.22     1203.72     72.22 o 
  -6  13   3     4007.04     4061.61     61.56 o 
  -5  13   3      536.35      515.63     69.37 o 
  -4  13   3     1735.85     1645.27     33.92 o 
  -3  13   3      130.48       90.26     25.98 o 
  -2  13   3     7476.73     7274.27     53.05 o 
  -1  13   3     3545.89     3545.09     37.95 o 
   0  13   3     3558.76     3723.70     39.11 o 
   1  13   3     5703.72     5970.76    114.42 o 
   2  13   3     8019.18     8207.05     60.45 o 
   3  13   3      810.92      893.78     41.63 o 
   4  13   3       75.30       61.48     54.20 o 
   5  13   3     6383.81     6188.92     56.72 o 
   6  13   3     2984.09     3198.20     55.39 o 
   7  13   3     8681.12     8737.00    142.28 o 
   8  13   3     5624.21     5670.92     74.97 o 
   9  13   3      724.57      881.46     85.99 o 
  10  13   3     3634.00     3622.00    114.51 o 
  11  13   3      238.17      187.20     86.35 o 
  12  13   3     2298.44     2305.48    115.38 o 
  13  13   3      117.59      211.24     88.72 o 
 -13  14   3     1673.88     1805.00    112.60 o 
 -12  14   3      229.32      222.39     91.54 o 
 -11  14   3     5954.50     6094.60     96.44 o 
 -10  14   3      190.66       58.90     64.96 o 
  -9  14   3     2940.63     2952.98     94.37 o 
  -8  14   3       80.84        0.00     21.88 o 
  -7  14   3     4614.40     4628.79     80.33 o 
  -6  14   3      330.49      367.27     49.76 o 
  -5  14   3    14014.57    13840.30     70.71 o 
  -4  14   3      430.14      457.74     30.63 o 
  -3  14   3     2794.25     2706.83     36.94 o 
  -2  14   3      610.07      604.68     28.30 o 
  -1  14   3      124.77      125.50     28.92 o 
   0  14   3      655.81      731.07     28.67 o 
   1  14   3    14384.56    14142.02     90.10 o 
   2  14   3      560.95      571.70     29.28 o 
   3  14   3     5638.09     5430.25     87.91 o 
   4  14   3      882.13      887.43     37.49 o 
   5  14   3     4596.98     4492.71     77.46 o 
   6  14   3      424.66      420.87     41.53 o 
   7  14   3     3145.31     3276.98     59.52 o 
   8  14   3      127.42       49.01    348.35 o 
   9  14   3      332.87      240.65     93.44 o 
  10  14   3       43.82       55.16     87.45 o 
  11  14   3      279.51      204.32     89.34 o 
  12  14   3      797.49      782.83     99.65 o 
  13  14   3       64.19       70.38    103.69 o 
 -13  15   3     3332.58     3496.64    127.11 o 
 -12  15   3     1361.76     1418.91    103.69 o 
 -11  15   3       43.62       44.21     44.32 o 
 -10  15   3      856.24      828.87     64.70 o 
  -9  15   3     2049.71     2256.78     69.75 o 
  -8  15   3       70.49        0.00     40.08 o 
  -7  15   3     1118.37     1241.51     59.11 o 
  -6  15   3     4953.80     5222.22     78.71 o 
  -5  15   3       80.78       82.65     28.38 o 
  -4  15   3     2721.61     2781.38     43.15 o 
  -3  15   3     1911.77     1941.06     35.98 o 
  -2  15   3     1612.73     1678.82     35.35 o 
  -1  15   3     3103.93     2956.50     48.75 o 
   0  15   3      757.05      813.75     32.40 o 
   1  15   3     5123.50     5035.55     48.23 o 
   2  15   3     2237.62     2272.12     39.36 o 
   3  15   3     1269.39     1347.75     40.00 o 
   4  15   3     6125.95     5765.16     59.31 o 
   5  15   3      726.64      724.15     43.67 o 
   6  15   3     4596.47     4934.73     68.50 o 
   7  15   3     5092.87     5246.65    122.65 o 
   9  15   3      418.06      526.30     89.59 o 
  10  15   3     1742.98     1752.38    105.97 o 
  11  15   3     1354.42     1620.72    110.97 o 
  12  15   3     2238.47     2543.13    123.40 o 
 -12  16   3        8.93       71.91     88.30 o 
 -11  16   3     3652.59     3775.65     89.07 o 
 -10  16   3      275.95      338.69     64.61 o 
  -9  16   3     1306.51     1220.57     66.51 o 
  -8  16   3      414.88      399.60     59.24 o 
  -7  16   3      646.46      629.15     59.83 o 
  -6  16   3      281.14      201.92     52.64 o 
  -5  16   3     3781.29     3949.04     72.70 o 
  -4  16   3     1099.91     1179.79     34.65 o 
  -3  16   3     9486.41     9349.71     74.22 o 
  -2  16   3     1282.92     1425.12     36.15 o 
  -1  16   3     1109.05     1068.59     34.76 o 
   0  16   3     7661.75     7833.12     62.54 o 
   1  16   3     3961.50     3918.35     52.09 o 
   2  16   3      444.33      383.39     32.08 o 
   3  16   3     3919.60     4053.81     48.27 o 
   4  16   3      448.19      479.61     38.30 o 
   5  16   3     1696.98     1688.39     45.24 o 
   6  16   3      714.43      695.31     47.48 o 
   7  16   3      308.21      283.60     92.39 o 
   8  16   3      349.10      440.29     82.59 o 
  10  16   3       88.40      119.43    103.03 o 
  11  16   3     6370.30     6476.28    154.94 o 
  12  16   3      138.87      233.73    102.89 o 
 -11  17   3      287.44      385.03     65.96 o 
 -10  17   3      424.16      398.95     66.61 o 
  -9  17   3     2132.04     2121.19     74.94 o 
  -8  17   3     2014.50     1870.49     70.88 o 
  -7  17   3     2484.27     2613.92    118.31 o 
  -6  17   3      743.68      734.71     56.67 o 
  -5  17   3      601.96      620.97     55.62 o 
  -4  17   3      900.50      869.23     47.04 o 
  -3  17   3      995.76      973.77     35.28 o 
  -2  17   3     1353.73     1228.92     37.56 o 
  -1  17   3     1154.45     1199.74     37.61 o 
   0  17   3     2608.67     2718.16     43.84 o 
   1  17   3     1275.15     1349.03     40.47 o 
   2  17   3     2875.57     3031.58     78.43 o 
   3  17   3      165.75      183.20     37.55 o 
   4  17   3     3372.38     3304.49     55.39 o 
   5  17   3     1235.93     1219.85     44.85 o 
   6  17   3     1318.84     1376.88     94.31 o 
   7  17   3      665.81      711.25     91.58 o 
   8  17   3      380.72      251.36    101.71 o 
   9  17   3      387.26      441.71     94.39 o 
  11  17   3      792.55      894.83    106.20 o 
 -11  18   3     3758.72     3723.94    130.97 o 
 -10  18   3      202.02      258.30     66.53 o 
  -9  18   3     1785.73     1848.28     76.17 o 
  -8  18   3       71.11      123.89     57.65 o 
  -7  18   3     1341.24     1338.12     66.06 o 
  -6  18   3      746.78      682.79     60.01 o 
  -5  18   3     1115.68     1047.98     51.31 o 
  -4  18   3      291.73      333.70     46.75 o 
  -3  18   3     3466.00     3813.44     49.62 o 
  -2  18   3       42.43        5.60     14.22 o 
  -1  18   3      457.13      510.78     34.90 o 
   0  18   3      451.40      438.47     35.57 o 
   1  18   3     4640.76     4518.18     53.39 o 
   2  18   3      306.82      304.76     35.77 o 
   3  18   3     1275.43     1200.65     40.17 o 
   4  18   3      169.32      146.90     36.47 o 
   5  18   3      667.48      576.07     43.06 o 
   6  18   3      709.92      610.33     93.79 o 
   7  18   3      844.22      824.12     97.71 o 
   8  18   3      262.31      372.22     96.01 o 
   9  18   3     1902.37     1861.20    114.32 o 
  10  18   3       65.25        0.00      5.54 o 
 -10  19   3      619.09      599.86     75.96 o 
  -9  19   3      782.70      783.56     71.22 o 
  -8  19   3      207.14      161.08     70.57 o 
  -7  19   3     2773.42     2983.39     81.23 o 
  -6  19   3      190.24      115.73     62.03 o 
  -5  19   3     1094.31     1192.69     53.77 o 
  -4  19   3      227.75      289.08     47.79 o 
  -3  19   3      100.83      124.09     42.52 o 
  -2  19   3      512.72      624.09     41.00 o 
  -1  19   3     4432.89     4615.97     55.48 o 
   0  19   3     1276.46     1211.43     42.44 o 
   1  19   3     2501.98     2934.55     49.23 o 
   2  19   3      940.86      957.39     46.54 o 
   3  19   3       69.16       86.38     31.00 o 
   4  19   3      485.94      465.55     40.35 o 
   5  19   3      866.82      986.02     93.30 o 
   6  19   3       95.53      137.64     85.42 o 
   7  19   3     1361.87     1337.87    107.20 o 
   8  19   3       42.61       55.50     76.27 o 
   9  19   3     1041.03     1015.34    110.03 o 
  -9  20   3     2061.91     2137.26     84.91 o 
  -8  20   3       21.45        0.00     82.57 o 
  -7  20   3      235.80      151.38     69.35 o 
  -6  20   3       28.44        0.00     21.83 o 
  -5  20   3     2620.35     2642.61     96.05 o 
  -4  20   3      477.42      353.73     50.22 o 
  -3  20   3     4657.72     4923.09     74.91 o 
  -2  20   3       35.48       31.91     36.99 o 
  -1  20   3     2023.46     2023.61     47.17 o 
   0  20   3      217.80      189.58     37.22 o 
   1  20   3      780.65      832.05     42.32 o 
   2  20   3        2.05        9.89     23.99 o 
   3  20   3     8337.29     8315.17     84.03 o 
   4  20   3      472.11      467.19     52.28 o 
   5  20   3     1770.54     1742.49     75.25 o 
   6  20   3      357.59      457.54     94.65 o 
   7  20   3      281.47      244.69     91.67 o 
   8  20   3      293.56      237.74     95.40 o 
  -7  21   3     1926.22     2109.30     67.67 o 
  -6  21   3      444.69      478.66     58.62 o 
  -5  21   3      279.48      257.21     52.13 o 
  -4  21   3      119.43      131.84     50.81 o 
  -3  21   3      998.28     1099.32     55.59 o 
  -2  21   3      174.95      168.72     57.15 o 
  -1  21   3     4158.22     4349.57     58.96 o 
   0  21   3      631.03      497.55     47.80 o 
   1  21   3     3085.59     3203.82     55.29 o 
   2  21   3      278.75      263.08     43.50 o 
   3  21   3      430.39      407.52     50.08 o 
   4  21   3      494.13      474.36     53.19 o 
   5  21   3     2101.31     2340.55     82.69 o 
   6  21   3      565.99      523.90     74.30 o 
   7  21   3     3988.58     4055.70    140.29 o 
  -6  22   3     1680.23     1578.37     66.19 o 
  -5  22   3     1838.61     1871.08    115.54 o 
  -4  22   3      482.83      239.24     66.22 o 
  -3  22   3     2524.15     2713.10     68.04 o 
  -2  22   3       57.09       48.89     89.46 o 
  -1  22   3       80.86      119.95     45.03 o 
   0  22   3      699.94      682.57     45.75 o 
   1  22   3     2217.31     2184.65     52.78 o 
   2  22   3      336.62      271.10     43.97 o 
   3  22   3     3516.09     3810.30    109.39 o 
   4  22   3       12.80       30.10     52.19 o 
   5  22   3      146.76      208.81     64.00 o 
  -3  23   3      424.59      305.23     56.61 o 
  -2  23   3       34.35       12.73    109.39 o 
  -1  23   3     3364.60     3524.32     75.52 o 
   0  23   3       75.72       69.30     60.48 o 
   1  23   3      606.35      715.84     49.14 o 
   2  23   3      142.25      147.21     69.24 o 
  -5 -22   4      999.61     1234.55    113.55 o 
  -4 -22   4        7.79        0.00     95.73 o 
  -7 -21   4     2037.33     2101.12    119.06 o 
  -6 -21   4      145.59      168.33     79.01 o 
  -5 -21   4       98.76      154.59     93.41 o 
  -4 -21   4      105.59       93.81     81.78 o 
  -9 -20   4     1555.43     1175.31    109.13 o 
  -8 -20   4       45.66        0.00     27.59 o 
  -7 -20   4      497.45      528.02     98.69 o 
  -6 -20   4       75.76        0.00    115.79 o 
  -5 -20   4     3190.71     3417.90    122.12 o 
  -4 -20   4      236.01      257.86     93.04 o 
   7 -20   4      507.43      548.21     88.84 o 
   8 -20   4       36.27      155.73     78.20 o 
 -10 -19   4      150.73       59.00    314.10 o 
  -9 -19   4     1112.99     1115.01    102.92 o 
  -8 -19   4      262.45      289.63     87.67 o 
  -7 -19   4     2745.08     2503.10    115.73 o 
  -6 -19   4      358.29      290.76    100.25 o 
  -5 -19   4     2289.21     2249.23    105.74 o 
  -4 -19   4       29.55       17.22     77.68 o 
   8 -19   4        0.27        0.00     83.80 o 
   9 -19   4       91.33       55.63     80.23 o 
 -11 -18   4     1946.80     2163.10     83.67 o 
 -10 -18   4      137.18       37.07    107.64 o 
  -9 -18   4     2684.05     2696.98    112.56 o 
  -8 -18   4     1251.05     1131.15     99.09 o 
  -7 -18   4      687.76      586.25     85.92 o 
  -6 -18   4     1528.65     1487.70     95.48 o 
  -5 -18   4        4.10        0.00     67.51 o 
  -4 -18   4      259.02      176.89    121.94 o 
   7 -18   4      525.24      434.10     70.79 o 
   8 -18   4      992.84      929.41     61.58 o 
   9 -18   4      261.64      251.18     54.90 o 
  10 -18   4      404.03      328.58     59.12 o 
 -11 -17   4      316.70      281.51     67.19 o 
 -10 -17   4      370.21      332.40     64.39 o 
  -9 -17   4     3839.25     3422.76    176.60 o 
  -8 -17   4      341.23      369.73     53.45 o 
  -7 -17   4     1411.95     1273.08     58.40 o 
  -6 -17   4       19.02       47.50    107.87 o 
  -5 -17   4     1181.68     1266.95     88.40 o 
  -4 -17   4     1021.20      933.58     90.81 o 
   4 -17   4      539.57      500.80     59.06 o 
   5 -17   4      472.15      467.69     62.16 o 
   6 -17   4      635.38      644.48     68.26 o 
   7 -17   4     2239.54     2180.54     85.20 o 
   8 -17   4      401.85      381.76     58.32 o 
   9 -17   4      626.74      532.18     58.80 o 
  10 -17   4      305.15      233.54     58.42 o 
  11 -17   4       26.83       59.51     64.80 o 
 -12 -16   4      363.59      379.00     68.83 o 
 -11 -16   4     1272.04     1200.68    135.31 o 
 -10 -16   4       67.49       19.94     38.59 o 
  -9 -16   4     2256.81     2210.64    104.37 o 
  -8 -16   4     1071.25     1061.91     57.22 o 
  -7 -16   4       59.29      109.58     67.75 o 
  -6 -16   4     1987.63     2044.55     57.34 o 
  -5 -16   4     3636.98     3886.51     62.63 o 
  -4 -16   4      665.66      784.50     80.15 o 
   2 -16   4      388.82      366.88     44.69 o 
   3 -16   4     1245.53     1250.46     56.27 o 
   4 -16   4       84.60       91.76     52.01 o 
   5 -16   4      787.24      721.07     63.36 o 
   6 -16   4      775.30      925.93     74.59 o 
   7 -16   4     3181.64     3351.66     92.11 o 
   8 -16   4     5471.14     5572.56    108.53 o 
   9 -16   4       75.76       61.01     46.74 o 
  10 -16   4      230.74      266.54     57.65 o 
  11 -16   4      590.78      537.87     97.09 o 
 -13 -15   4     2326.89     2478.85     82.21 o 
 -12 -15   4      319.59      289.99     60.80 o 
 -11 -15   4     1289.10     1277.11     67.99 o 
 -10 -15   4       44.15       18.88     42.63 o 
  -9 -15   4     4115.60     4106.54     76.21 o 
  -8 -15   4       77.97       22.42     33.79 o 
  -7 -15   4     3973.13     4142.23     69.58 o 
  -6 -15   4      361.65      333.78    103.81 o 
  -5 -15   4     1467.88     1226.73     47.10 o 
  -4 -15   4     1015.77     1039.84     67.17 o 
  -3 -15   4     2213.86     2099.36     51.54 o 
   0 -15   4      174.10      129.65     32.90 o 
   1 -15   4     7083.83     7039.96     71.71 o 
   2 -15   4      854.69      905.37     47.23 o 
   3 -15   4       78.24       31.91     72.60 o 
   4 -15   4     1751.92     1759.69     63.53 o 
   6 -15   4       95.78       92.51     59.61 o 
   8 -15   4     1352.50     1414.06     57.09 o 
   9 -15   4     1066.67      908.04     56.51 o 
  10 -15   4      414.51      378.99     56.06 o 
  11 -15   4      458.40      309.22     93.17 o 
  12 -15   4       59.38       27.65     35.57 o 
 -13 -14   4     1224.59     1268.83    110.09 o 
 -12 -14   4      300.57      239.49     61.84 o 
 -11 -14   4     1374.36     1417.95    142.66 o 
 -10 -14   4      672.48      522.45     91.26 o 
  -9 -14   4     2514.65     2545.38     65.33 o 
  -8 -14   4      923.06      701.54     51.81 o 
  -7 -14   4     2001.04     1951.71    192.67 o 
  -6 -14   4     2724.24     2768.07     57.59 o 
  -5 -14   4     1883.49     2025.60     49.88 o 
  -4 -14   4      377.60      314.43     37.95 o 
  -3 -14   4     1561.06     1568.64     48.54 o 
  -2 -14   4     1589.52     1464.36     30.39 o 
  -1 -14   4       55.05       42.78     38.64 o 
   0 -14   4     8626.45     8528.29     69.82 o 
   1 -14   4     1634.26     1631.54     46.81 o 
   2 -14   4      733.25      617.62     44.62 o 
   3 -14   4      447.46      369.33     45.86 o 
   4 -14   4     2601.42     2449.08     68.32 o 
   5 -14   4     2656.33     2497.63     73.76 o 
   6 -14   4     4239.74     3869.51     89.43 o 
   7 -14   4     6187.00     6325.14    118.07 o 
   8 -14   4      842.47      938.63     53.61 o 
   9 -14   4      150.01      168.03     49.60 o 
  10 -14   4     1452.55     1477.58     64.83 o 
  11 -14   4      115.78      191.66     81.52 o 
  12 -14   4     2046.35     2036.37    114.82 o 
  13 -14   4      498.28      490.19     98.70 o 
 -14 -13   4       36.04        0.00     77.11 o 
 -13 -13   4      106.98      182.92     70.93 o 
 -12 -13   4      864.62      700.90     62.26 o 
 -11 -13   4      106.49       98.34     54.49 o 
 -10 -13   4      698.87      697.76     72.76 o 
  -9 -13   4     8845.76     8829.30    119.69 o 
  -8 -13   4      389.50      323.34     71.22 o 
  -7 -13   4     3979.34     3979.24     64.46 o 
  -6 -13   4     1316.03     1291.47     47.41 o 
  -5 -13   4      382.96      343.46     38.27 o 
  -4 -13   4      495.74      426.56     43.49 o 
  -3 -13   4     3874.48     3739.63    132.99 o 
  -2 -13   4      892.44      845.74     29.00 o 
  -1 -13   4     9065.98     8898.81     64.14 o 
   0 -13   4      369.82      393.53     33.49 o 
   1 -13   4     9025.09     8939.35     77.71 o 
   2 -13   4     4370.21     4463.65     65.16 o 
   3 -13   4      355.27      286.89     48.26 o 
   4 -13   4       91.68       99.59     54.77 o 
   5 -13   4     4972.86     4782.34     85.90 o 
   6 -13   4     1522.19     1424.56     69.36 o 
   7 -13   4    18167.55    18998.46    165.90 o 
   8 -13   4      368.59      371.56     46.45 o 
   9 -13   4     2890.73     3183.23     65.79 o 
  10 -13   4       32.74       16.44     36.63 o 
  11 -13   4      530.60      460.85     84.34 o 
  12 -13   4     2463.06     2603.51    114.81 o 
  13 -13   4      331.37      306.14    114.11 o 
 -14 -12   4      917.74      894.87     68.85 o 
 -13 -12   4      256.88      216.93     92.33 o 
 -12 -12   4     1191.68     1213.41     64.58 o 
 -11 -12   4      831.55      702.73     56.84 o 
 -10 -12   4     1939.99     1944.67     62.01 o 
  -9 -12   4     2368.16     2432.19     61.61 o 
  -8 -12   4      346.42      352.16     46.83 o 
  -7 -12   4      204.20      175.82     43.92 o 
  -6 -12   4     4070.66     3783.87     59.01 o 
  -5 -12   4     1612.37     1474.15     44.49 o 
  -4 -12   4     1139.81     1395.47     39.69 o 
  -3 -12   4     3600.21     3535.69     56.17 o 
  -2 -12   4     5066.94     5244.00     88.64 o 
  -1 -12   4      797.81      887.30     31.77 o 
   0 -12   4    10617.50    11322.90     76.86 o 
   1 -12   4      168.15      204.76     34.71 o 
   2 -12   4     3833.01     3819.85     60.40 o 
   3 -12   4      843.36      914.31     47.61 o 
   4 -12   4      939.94     1005.59     55.27 o 
   5 -12   4     2258.75     2491.94     69.48 o 
   6 -12   4    18610.20    19116.96    152.74 o 
   7 -12   4      893.27      979.86     45.79 o 
   8 -12   4     1649.64     1596.74     54.02 o 
   9 -12   4     6035.52     6311.71    165.83 o 
  10 -12   4     4502.29     4359.64    204.80 o 
  11 -12   4       42.25       54.27     88.89 o 
  12 -12   4     4557.84     4726.79    129.47 o 
  13 -12   4      558.10      551.50    101.55 o 
  14 -12   4      735.28      642.29    109.68 o 
 -15 -11   4     2909.47     2847.11    131.79 o 
 -14 -11   4      151.62       81.87     63.16 o 
 -13 -11   4     1032.26      987.67     65.10 o 
 -12 -11   4      482.45      396.28     63.36 o 
 -11 -11   4       42.78       20.18     82.87 o 
 -10 -11   4     4168.82     4032.25     83.89 o 
  -9 -11   4     2673.26     2829.65     61.70 o 
  -8 -11   4      415.78      341.18     45.25 o 
  -7 -11   4     1547.84     1529.98     47.58 o 
  -6 -11   4     1816.68     1865.65     49.39 o 
  -5 -11   4       38.24       45.23     37.11 o 
  -4 -11   4      375.14      367.75     32.01 o 
  -3 -11   4    10066.29    10197.98     81.24 o 
  -2 -11   4      740.47      790.17     22.45 o 
   0 -11   4     1499.12     1563.93     38.54 o 
   2 -11   4      708.33      622.61     40.40 o 
   3 -11   4     1238.72     1244.92     46.09 o 
   4 -11   4      525.88      509.58     47.09 o 
   5 -11   4    16525.20    16432.95    130.55 o 
   6 -11   4     4541.50     4497.09     86.63 o 
   7 -11   4     4754.28     4549.02     62.48 o 
   8 -11   4     3020.52     3073.94     58.15 o 
   9 -11   4     1982.97     2162.12     82.09 o 
  10 -11   4      286.32      183.74     47.47 o 
  11 -11   4     1368.94     1401.90     93.44 o 
  12 -11   4      697.59      723.60     93.95 o 
  13 -11   4     1899.99     1859.22    109.36 o 
  14 -11   4      145.97       38.85    127.86 o 
 -15 -10   4     1347.12     1522.09    116.14 o 
 -14 -10   4     3614.45     3967.89     84.50 o 
 -13 -10   4      290.12      269.63     52.93 o 
 -12 -10   4     1196.65     1166.02     60.14 o 
 -11 -10   4      286.50      282.29     51.76 o 
 -10 -10   4     2090.93     2309.15     66.93 o 
  -9 -10   4     1035.74      954.29     55.62 o 
  -8 -10   4     6642.07     7090.72     75.54 o 
  -7 -10   4      338.26      349.51     40.48 o 
  -6 -10   4     5409.10     5388.82     61.58 o 
  -5 -10   4      569.96      521.90     34.86 o 
  -4 -10   4      120.40      100.84     35.94 o 
  -3 -10   4     4353.89     4310.92     58.39 o 
  -1 -10   4     2413.48     2472.34     39.69 o 
   1 -10   4     1341.08     1328.04     39.56 o 
   3 -10   4      341.54      395.75     43.25 o 
   4 -10   4     1254.15     1238.72     52.70 o 
   5 -10   4     4881.74     4811.05     79.80 o 
   6 -10   4     9943.07    10008.25    111.96 o 
   7 -10   4     1569.20     1488.08     49.16 o 
   8 -10   4     8997.00     9130.51     80.75 o 
   9 -10   4     3602.07     3448.36     67.37 o 
  10 -10   4      552.65      540.46     45.59 o 
  11 -10   4      978.15      941.98     82.89 o 
  12 -10   4      112.32      283.98     82.41 o 
  13 -10   4      300.96      253.22    103.69 o 
  14 -10   4        2.30       35.70   5841.66 o 
 -15  -9   4       35.95        6.71    218.02 o 
 -14  -9   4      554.09      566.00     60.78 o 
 -13  -9   4      647.51      678.56     76.88 o 
 -12  -9   4     1997.67     1953.06     83.29 o 
 -11  -9   4      734.14      642.82     51.60 o 
 -10  -9   4      341.70      398.52     48.61 o 
  -9  -9   4     2089.76     2198.05     54.49 o 
  -8  -9   4      515.37      571.41     41.27 o 
  -7  -9   4      399.50      344.44     37.41 o 
  -6  -9   4     1634.07     1490.25     46.01 o 
  -5  -9   4     9145.72     9400.27    114.83 o 
  -4  -9   4     4080.84     3832.10     48.26 o 
  -3  -9   4    19284.49    20462.64    298.17 o 
  -2  -9   4     1187.49     1141.68     35.71 o 
  -1  -9   4    12830.17    12520.89     72.61 o 
   0  -9   4     2051.73     1890.37     41.44 o 
   2  -9   4      272.50      207.72     33.41 o 
   3  -9   4     4854.46     4895.25     67.65 o 
   4  -9   4      751.94      702.46     45.78 o 
   5  -9   4     4620.91     4465.31     77.35 o 
   6  -9   4     2508.98     2427.78     67.57 o 
   7  -9   4     3724.04     3664.65     53.53 o 
   8  -9   4     5979.50     5779.02    135.45 o 
   9  -9   4     5214.21     5162.93     93.31 o 
  10  -9   4     1292.18     1271.03     59.49 o 
  11  -9   4      593.97      608.15     80.66 o 
  12  -9   4     2291.87     2126.35    102.94 o 
  13  -9   4      531.15      566.09     95.46 o 
  14  -9   4      239.08      259.49    115.13 o 
  15  -9   4      603.52      710.41    108.79 o 
 -16  -8   4     2289.10     2169.83    126.67 o 
 -15  -8   4      603.80      577.24    104.00 o 
 -14  -8   4     6030.27     6044.28     92.71 o 
 -13  -8   4      580.74      426.30     53.64 o 
 -12  -8   4      773.22      782.73     56.14 o 
 -11  -8   4      224.13      199.06     50.33 o 
 -10  -8   4      384.61      382.74     45.84 o 
  -9  -8   4      316.85      254.12     42.65 o 
  -8  -8   4     9946.53     9558.26     80.43 o 
  -7  -8   4     1418.91     1207.95     41.14 o 
  -6  -8   4     6755.90     6676.49     62.95 o 
  -5  -8   4      260.23      212.86     31.21 o 
  -4  -8   4     1583.75     1512.69     37.02 o 
  -3  -8   4      219.42      162.72     27.61 o 
  -2  -8   4    43149.61    44990.28    135.97 o 
   1  -8   4     1855.70     1980.65     44.47 o 
   2  -8   4    10033.00    10255.63     81.96 o 
   3  -8   4      936.42      937.49     43.97 o 
   4  -8   4     3587.76     3561.37     65.18 o 
   5  -8   4     3046.89     3053.99     67.16 o 
   6  -8   4    12831.22    13106.76    232.48 o 
   7  -8   4     1155.34     1001.84     37.83 o 
   8  -8   4    15682.43    15107.98    348.12 o 
   9  -8   4     2390.13     2257.67    106.36 o 
  10  -8   4     1100.97      996.81     52.29 o 
  11  -8   4      983.86     1017.93     87.41 o 
  13  -8   4      745.71      609.49     94.67 o 
  14  -8   4     3302.10     3560.68    127.14 o 
  15  -8   4     4268.87     4586.96    144.15 o 
 -16  -7   4      270.38      193.71    104.97 o 
 -15  -7   4     1734.25     1694.19    115.85 o 
 -14  -7   4     1452.71     1367.31     65.57 o 
 -13  -7   4      696.36      544.37     59.15 o 
 -12  -7   4     1023.93     1249.23     55.66 o 
 -11  -7   4      111.69      196.57     49.64 o 
 -10  -7   4      179.72      169.77     45.15 o 
  -9  -7   4      139.19       82.87     56.58 o 
  -8  -7   4      867.31      851.87     39.77 o 
  -7  -7   4     4861.67     5296.37     63.31 o 
  -6  -7   4      505.89      501.50     43.77 o 
  -5  -7   4     8202.52     8818.25     97.45 o 
  -4  -7   4     7299.55     7178.39     56.62 o 
  -3  -7   4     2793.19     2967.71     38.95 o 
  -2  -7   4     4746.41     4695.75    181.05 o 
   0  -7   4     4432.99     4133.69     48.38 o 
   2  -7   4     2602.87     2512.17     50.28 o 
   3  -7   4     1907.60     2265.40     52.79 o 
   4  -7   4     1899.26     1946.79     54.93 o 
   5  -7   4     3386.45     3213.53     68.01 o 
   6  -7   4     2792.00     2759.06     42.10 o 
   7  -7   4      810.43      774.60     33.92 o 
   8  -7   4     2831.11     2981.87     47.59 o 
   9  -7   4     2075.78     1909.05     45.10 o 
  10  -7   4      345.68      343.35     37.30 o 
  11  -7   4     4289.56     4248.82    111.43 o 
  12  -7   4      570.77      647.09     85.31 o 
  13  -7   4     1246.57     1167.77     96.28 o 
  14  -7   4      817.83      737.21     97.59 o 
  15  -7   4      781.47      678.13    105.53 o 
 -16  -6   4     1730.29     1670.54    118.32 o 
 -15  -6   4      678.52      660.54    102.24 o 
 -14  -6   4    12911.03    12867.29    213.98 o 
 -13  -6   4      173.67      207.22     48.24 o 
 -12  -6   4     1716.03     1692.43     59.95 o 
 -11  -6   4      653.08      682.26     49.52 o 
 -10  -6   4     3397.35     3422.45     61.53 o 
  -9  -6   4       13.22       13.21     88.78 o 
  -8  -6   4    25703.24    26682.24    183.38 o 
  -7  -6   4      248.01      208.94     33.17 o 
  -6  -6   4     9234.60     8053.13     64.35 o 
  -5  -6   4     1445.33     1394.02     37.74 o 
  -4  -6   4     2184.86     2327.21     38.83 o 
  -3  -6   4      680.17      652.63     29.24 o 
  -2  -6   4    62654.34    63455.68    764.48 o 
   0  -6   4     4595.43     5626.38     53.89 o 
   1  -6   4     2534.61     2402.09     45.09 o 
   2  -6   4     2648.89     2998.65     52.65 o 
   3  -6   4     4709.05     4453.34     64.05 o 
   4  -6   4     1940.86     1895.47     55.02 o 
   5  -6   4      514.73      484.08     49.25 o 
   6  -6   4    19191.15    18819.51    236.18 o 
   7  -6   4      122.57      121.87     28.11 o 
   8  -6   4    15259.40    14960.60    131.27 o 
   9  -6   4      904.71      914.98     46.04 o 
  10  -6   4     3853.77     3963.26     55.04 o 
  11  -6   4     1052.03     1178.01     81.90 o 
  12  -6   4     2195.80     2114.28     99.27 o 
  13  -6   4      322.86      395.18     82.54 o 
  14  -6   4      484.32      560.08     94.69 o 
  15  -6   4     1713.35     1567.00    111.74 o 
 -16  -5   4      546.88      534.42     98.08 o 
 -15  -5   4      104.34        0.00     93.72 o 
 -14  -5   4     1478.49     1551.09     62.66 o 
 -13  -5   4       88.54       93.30     79.06 o 
 -12  -5   4       48.30       33.59     32.79 o 
 -11  -5   4     2841.32     2887.14     61.58 o 
 -10  -5   4     1108.78     1005.15     69.62 o 
  -9  -5   4     9875.18     9718.29    176.08 o 
  -8  -5   4       73.72       77.54     32.15 o 
  -7  -5   4     4783.62     5093.96     56.34 o 
  -6  -5   4      160.52      147.97     58.47 o 
  -5  -5   4     2385.97     2676.94     42.28 o 
  -4  -5   4     3966.78     4112.21     44.99 o 
  -3  -5   4    14292.00    16287.47     69.23 o 
  -2  -5   4     3832.53     3619.27     37.65 o 
  -1  -5   4   295193.31   334689.53   1616.92 o 
   1  -5   4      275.54      343.04     36.16 o 
   2  -5   4     1008.12     1015.57     42.59 o 
   3  -5   4      589.51      572.98     41.79 o 
   4  -5   4      208.31      204.81     44.00 o 
   5  -5   4     6546.80     6815.86     50.22 o 
   6  -5   4     5456.83     5090.15     72.12 o 
   7  -5   4      200.85      156.74     24.97 o 
   8  -5   4     1850.97     1760.58     66.03 o 
   9  -5   4      190.58      179.26     33.54 o 
  10  -5   4      212.78      174.41     33.92 o 
  11  -5   4     2767.15     2953.15    100.27 o 
  12  -5   4      219.55      294.57     73.35 o 
  13  -5   4      362.71      360.70     86.65 o 
  14  -5   4     1007.23     1011.69     94.32 o 
  15  -5   4      458.90      284.29    109.38 o 
  16  -5   4     1137.95     1274.34    115.59 o 
 -16  -4   4     1610.21     1748.75    117.00 o 
 -15  -4   4       70.73        0.00     15.90 o 
 -14  -4   4     8556.03     8698.45     99.07 o 
 -13  -4   4      431.15      369.11     55.10 o 
 -12  -4   4     2043.47     2003.51     88.96 o 
 -11  -4   4      929.79      933.17     51.80 o 
 -10  -4   4     2051.51     1969.51     50.26 o 
  -9  -4   4     1794.18     1810.88     47.18 o 
  -8  -4   4     3518.27     2708.58     47.75 o 
  -7  -4   4       26.43       31.64     29.46 o 
  -6  -4   4    28584.14    30010.72    153.86 o 
  -5  -4   4     2945.93     2625.53     40.49 o 
  -4  -4   4     1207.70     1127.43     32.19 o 
  -3  -4   4     5774.27     5257.31    150.91 o 
  -2  -4   4   354355.25   400452.16   1490.33 o 
  -1  -4   4     2768.78     2547.66     45.75 o 
   1  -4   4     2206.66     1945.02     42.07 o 
   3  -4   4      936.47      795.56     44.62 o 
   4  -4   4     1379.43     1453.91     51.74 o 
   5  -4   4     4952.38     4552.28     62.90 o 
   6  -4   4    27021.86    28398.89    162.72 o 
   7  -4   4       24.39       45.97     19.75 o 
   8  -4   4    10956.22    11249.21    121.81 o 
   9  -4   4      536.20      453.70     33.47 o 
  10  -4   4     1907.96     1818.70     40.99 o 
  11  -4   4     1104.57     1140.32     83.64 o 
  13  -4   4     1023.92     1034.57     92.07 o 
  14  -4   4     5895.90     5897.16    138.68 o 
  15  -4   4      406.88      359.08     89.66 o 
  16  -4   4     1445.87     1742.43    118.13 o 
 -17  -3   4      333.27      180.03    177.09 o 
 -16  -3   4      243.74      217.16    101.66 o 
 -15  -3   4      758.67      751.86     99.82 o 
 -14  -3   4      797.90      921.94     57.38 o 
 -13  -3   4     5800.73     6151.29    108.06 o 
 -12  -3   4      497.34      504.09     49.69 o 
 -11  -3   4     1165.00     1162.30     50.58 o 
 -10  -3   4      700.64      798.57     43.38 o 
  -9  -3   4     8852.21     8983.47     75.47 o 
  -8  -3   4      328.80      290.86     35.99 o 
  -7  -3   4     3686.43     3485.34     48.66 o 
  -6  -3   4      568.55      492.87     33.16 o 
  -5  -3   4      560.86      532.07     31.47 o 
  -4  -3   4     1096.36     1515.32    138.45 o 
  -3  -3   4    31275.18    33039.81    101.21 o 
  -2  -3   4     4602.65     4197.07     35.77 o 
  -1  -3   4    18230.62    18430.14     87.31 o 
   0  -3   4      978.42     1083.60     33.51 o 
   1  -3   4     8964.60     8580.16     63.17 o 
   2  -3   4     1995.57     1762.80     45.40 o 
   3  -3   4    11886.26    11431.53     86.04 o 
   4  -3   4     1974.58     1982.43     28.61 o 
   5  -3   4      800.47      949.48     28.65 o 
   6  -3   4     5017.73     4863.87    139.23 o 
   7  -3   4    17589.44    18426.12     74.07 o 
   8  -3   4     4248.74     4141.52     60.80 o 
   9  -3   4      527.08      578.62     29.04 o 
  10  -3   4      228.79      211.68     30.31 o 
  11  -3   4     1189.78     1373.78     85.02 o 
  12  -3   4     1046.19     1137.57     84.07 o 
  13  -3   4     1533.32     1629.26     96.24 o 
  14  -3   4     3019.96     3239.07    117.18 o 
  15  -3   4       30.25        0.00     34.87 o 
  16  -3   4     1874.28     1905.77    122.16 o 
 -17  -2   4      328.56      214.57    121.92 o 
 -16  -2   4     1683.46     1875.25    117.53 o 
 -15  -2   4      973.17      953.66     93.94 o 
 -14  -2   4      269.42      312.45     56.77 o 
 -13  -2   4      101.44      113.86     53.33 o 
 -12  -2   4     8223.83     8527.56    149.24 o 
 -11  -2   4     1429.66     1463.35     64.98 o 
 -10  -2   4     4226.17     4240.65    121.91 o 
  -9  -2   4      153.89      148.43     33.32 o 
  -8  -2   4    39600.16    39102.80    141.78 o 
  -7  -2   4     1381.77     1157.22     55.34 o 
  -6  -2   4    15223.55    15985.75     80.69 o 
  -5  -2   4      296.53      268.80     17.02 o 
  -4  -2   4     5853.67     6085.13     48.00 o 
  -3  -2   4     1516.22     1286.89     32.96 o 
  -2  -2   4    11991.12    12901.26    124.41 o 
  -1  -2   4      275.73      285.93     29.93 o 
   0  -2   4    40802.44    45509.36    108.53 o 
   1  -2   4      843.67      842.00     20.01 o 
   2  -2   4    40120.04    43591.49    139.17 o 
   3  -2   4     1111.64      923.02     45.95 o 
   4  -2   4    15667.02    16797.15    222.19 o 
   5  -2   4      246.89      275.60     18.75 o 
   6  -2   4    54050.82    56752.12    135.03 o 
   7  -2   4     2649.81     2654.69     72.00 o 
   8  -2   4    19137.69    17588.72    331.71 o 
   9  -2   4      410.72      406.87     26.91 o 
  10  -2   4     1413.18     1467.28     35.36 o 
  11  -2   4      720.24      878.93     75.82 o 
  12  -2   4     5919.43     6297.64    126.95 o 
  13  -2   4      949.88      993.04     87.78 o 
  14  -2   4     6666.00     6525.57    141.52 o 
  15  -2   4      320.17      444.43     97.41 o 
  16  -2   4     1966.38     1950.87    120.71 o 
 -17  -1   4      552.67      615.16    106.59 o 
 -16  -1   4     1033.05     1063.45    106.88 o 
 -15  -1   4     2267.15     2106.94    108.33 o 
 -14  -1   4     1226.73     1240.37     92.84 o 
 -13  -1   4      377.88      302.97     49.22 o 
 -12  -1   4     3039.04     3559.06     96.61 o 
 -11  -1   4       20.84        0.00     24.88 o 
 -10  -1   4      348.06      317.00     37.16 o 
  -9  -1   4     1004.60     1151.39     41.03 o 
  -8  -1   4     1819.91     1627.78     43.99 o 
  -7  -1   4        2.00        2.72     30.08 o 
  -6  -1   4       18.61        7.45     10.42 o 
  -5  -1   4     1737.81     2272.02     25.20 o 
  -4  -1   4       83.07       50.05     17.81 o 
  -3  -1   4      967.14     1105.64     75.16 o 
  -2  -1   4     3826.86     2932.29    119.42 o 
  -1  -1   4     7378.16     8460.94     54.11 o 
   1  -1   4     4441.11     4765.59     33.55 o 
   2  -1   4     7700.79     6598.59    217.36 o 
   3  -1   4    23589.19    25964.81     83.76 o 
   4  -1   4     4763.11     4547.96    121.00 o 
   5  -1   4     4753.22     5035.35     60.57 o 
   6  -1   4    17056.28    16571.76    375.12 o 
   7  -1   4      299.80      409.31     18.83 o 
   8  -1   4     1871.10     1591.88     45.04 o 
   9  -1   4      113.95        8.73     65.43 o 
  10  -1   4       97.21       52.55     70.24 o 
  11  -1   4      654.07      649.89     75.80 o 
  12  -1   4     6113.51     6137.30    122.73 o 
  13  -1   4      476.93      443.47     82.50 o 
  14  -1   4     1536.56     1525.01     99.53 o 
  15  -1   4      927.31      641.97    103.66 o 
  16  -1   4      893.82     1011.10    112.42 o 
 -17   0   4        3.21       16.57     35.60 o 
 -16   0   4     3033.15     3024.77    123.39 o 
 -15   0   4       25.03      119.16    104.08 o 
 -14   0   4      606.32      557.79     83.74 o 
 -13   0   4      199.51      343.85     77.50 o 
 -12   0   4    26027.71    27196.51    212.83 o 
 -11   0   4      410.47      433.46     43.71 o 
 -10   0   4     2713.06     2871.98     53.03 o 
  -9   0   4       95.24       68.24     44.97 o 
  -8   0   4    26403.95    24002.42    216.04 o 
  -7   0   4     1630.89     1360.13     27.57 o 
  -6   0   4      271.74      322.01     27.12 o 
  -5   0   4      126.23      117.83     20.21 o 
  -4   0   4    10644.04    11063.04     95.90 o 
  -3   0   4      472.21      603.94     18.60 o 
  -2   0   4    95390.70   107695.51   1006.44 o 
  -1   0   4     1724.79     1772.14     46.07 o 
   0   0   4   310558.50   339946.59   6814.22 o 
   1   0   4      980.80      889.11     27.23 o 
   2   0   4    17210.95    17856.63     62.50 o 
   3   0   4      177.55      105.08     23.59 o 
   4   0   4    38813.29    39390.93    108.97 o 
   5   0   4      747.33      845.51     33.89 o 
   6   0   4   166066.91   190689.14   1100.30 o 
   7   0   4      797.44      732.88     37.30 o 
   8   0   4      371.61      161.04     36.08 o 
   9   0   4      656.42      608.03     42.64 o 
  10   0   4     1197.50     1240.95     71.55 o 
  11   0   4      219.97      162.02     77.93 o 
  12   0   4     1469.27     1281.83     84.87 o 
  13   0   4        5.67        0.00     28.86 o 
  14   0   4     3424.37     3634.81    117.80 o 
  15   0   4      132.16        0.00     36.77 o 
  16   0   4      451.44      500.13     99.12 o 
 -17   1   4      479.34      431.02    107.08 o 
 -16   1   4      986.47     1177.81    101.34 o 
 -15   1   4     2259.41     2011.28    105.92 o 
 -14   1   4     1222.74     1200.17     94.34 o 
 -13   1   4      436.46      398.87     77.07 o 
 -12   1   4     3027.28     3379.57     99.29 o 
 -11   1   4       10.65        0.00     12.03 o 
 -10   1   4      311.39      260.23     57.83 o 
  -9   1   4     1075.94     1264.04     39.83 o 
  -8   1   4     1877.40     1709.07     76.95 o 
  -7   1   4        5.61        0.00     12.86 o 
  -6   1   4       15.58       32.29     21.13 o 
  -5   1   4     1717.81     2226.89     24.41 o 
  -4   1   4       94.16       47.48     16.57 o 
  -3   1   4      914.60      957.74     16.65 o 
  -2   1   4     3984.85     3067.69    122.32 o 
  -1   1   4     7321.03     8669.24    146.75 o 
   0   1   4     6163.76     5825.97    167.31 o 
   1   1   4     4213.49     4425.85     42.63 o 
   2   1   4     7878.79     6750.28    186.23 o 
   3   1   4    22742.99    24811.47    103.55 o 
   4   1   4     4830.74     4509.96     45.04 o 
   5   1   4     5040.64     5419.71     51.20 o 
   6   1   4    17363.00    17009.76    355.23 o 
   7   1   4      282.74      484.46     34.55 o 
   8   1   4     1667.32     1399.93     43.35 o 
   9   1   4       59.30       26.77     37.50 o 
  10   1   4       99.05        7.90     30.01 o 
  11   1   4      681.61      664.11     51.77 o 
  12   1   4     5814.89     5848.20    100.00 o 
  13   1   4      505.49      532.10     82.70 o 
  14   1   4     1641.83     1715.19    102.97 o 
  15   1   4      807.75      654.67    100.83 o 
  16   1   4      867.49      938.97    104.26 o 
 -17   2   4      340.47      207.58    114.14 o 
 -16   2   4     1364.18     1525.48    107.46 o 
 -15   2   4     1113.87      905.67     92.51 o 
 -13   2   4       83.90      109.48     70.36 o 
 -12   2   4     8007.52     8343.34    130.56 o 
 -11   2   4     1473.43     1481.90     77.42 o 
 -10   2   4     4137.39     4193.40     89.83 o 
  -9   2   4      190.48      206.45     44.59 o 
  -8   2   4    39110.76    39344.06    158.87 o 
  -7   2   4     1486.50     1166.08     28.87 o 
  -6   2   4    17159.83    17836.67     64.39 o 
  -5   2   4      307.78      315.95     26.40 o 
  -4   2   4     5887.46     6254.69    100.87 o 
  -3   2   4     1569.02     1306.93     24.54 o 
  -2   2   4    12690.99    13214.89     97.05 o 
  -1   2   4      255.56      275.72     30.39 o 
   0   2   4    41312.45    46320.09    540.31 o 
   1   2   4      863.09      821.01     24.32 o 
   2   2   4    42202.65    44701.22    139.24 o 
   3   2   4     1043.95      859.28     48.82 o 
   4   2   4    14020.98    15615.16    148.29 o 
   5   2   4      294.07      324.55     30.71 o 
   6   2   4    53707.40    55754.91    444.50 o 
   7   2   4     2695.19     2784.60     47.69 o 
   8   2   4    18967.03    17133.85    106.14 o 
   9   2   4      501.87      446.61     42.23 o 
  10   2   4     1496.23     1538.80     54.37 o 
  11   2   4      820.00      864.94     52.17 o 
  12   2   4     5699.23     6044.15     87.27 o 
  13   2   4      987.72     1012.17     70.14 o 
  14   2   4     6759.19     6667.46    137.60 o 
  15   2   4      386.08      441.61     92.24 o 
  16   2   4     2008.47     2014.58    116.31 o 
 -17   3   4      351.84      305.54    118.21 o 
 -16   3   4      246.69      290.31     92.37 o 
 -15   3   4      781.49      645.65     92.92 o 
 -14   3   4      747.72      874.62     83.45 o 
 -13   3   4     5703.88     6076.74    121.27 o 
 -12   3   4      470.57      426.78     81.65 o 
 -11   3   4     1278.26     1246.37     93.57 o 
 -10   3   4      723.03      786.49     50.32 o 
  -9   3   4     8643.71     8704.89     59.28 o 
  -8   3   4      282.94      215.04     27.39 o 
  -7   3   4     3505.67     3381.88     54.75 o 
  -6   3   4      545.57      486.89     23.96 o 
  -5   3   4      622.56      614.34     23.19 o 
  -4   3   4     1222.36     1460.68     25.33 o 
  -3   3   4    31091.76    33097.09    350.61 o 
  -2   3   4     4429.29     3861.96     51.79 o 
  -1   3   4    17983.81    17909.57     58.24 o 
   0   3   4     1179.60     1232.45     26.48 o 
   1   3   4     8436.27     8134.87     45.59 o 
   2   3   4     2218.87     1905.37     23.62 o 
   3   3   4    12468.69    12090.11     74.83 o 
   4   3   4     1755.26     1717.84     64.29 o 
   5   3   4      997.74     1089.29     33.33 o 
   6   3   4     5368.36     5331.60    142.49 o 
   7   3   4    18219.71    19005.11     97.26 o 
   8   3   4     4080.11     3982.28     55.95 o 
   9   3   4      700.72      703.46     62.57 o 
  10   3   4      220.84      206.82     66.63 o 
  11   3   4     1452.42     1470.31     57.43 o 
  12   3   4     1305.62     1329.24     73.15 o 
  13   3   4     1684.34     1622.02     65.91 o 
  14   3   4     3048.40     3406.40     82.84 o 
  15   3   4       68.33       88.20    108.17 o 
  16   3   4     1876.74     2120.17    111.99 o 
 -16   4   4     1596.30     1654.11    107.84 o 
 -15   4   4      121.11       33.04    186.93 o 
 -14   4   4     8307.74     8546.52    143.24 o 
 -13   4   4      385.67      304.06     55.21 o 
 -12   4   4     2159.69     2275.57     63.22 o 
 -11   4   4      919.57      979.19     50.49 o 
 -10   4   4     1930.99     1750.89     39.53 o 
  -9   4   4     1673.42     1653.65     35.83 o 
  -8   4   4     2492.38     1965.48     34.69 o 
  -7   4   4       23.88        0.00     13.92 o 
  -6   4   4    30832.70    32295.91    188.20 o 
  -5   4   4     2934.30     2639.30     38.70 o 
  -4   4   4     1235.91     1085.56     30.40 o 
  -3   4   4     5816.15     5281.99     81.91 o 
  -2   4   4   356365.78   402045.75   1767.28 o 
  -1   4   4     2774.43     2584.99     23.33 o 
   0   4   4    24570.65    26831.22    329.87 o 
   1   4   4     2216.55     1928.17     31.79 o 
   2   4   4     5737.16     5315.61     61.54 o 
   3   4   4      986.93      827.34     22.70 o 
   4   4   4     1507.10     1606.81     61.24 o 
   5   4   4     5303.32     4934.57     49.22 o 
   6   4   4    30563.59    31327.52    113.37 o 
   7   4   4       37.48       52.71     57.84 o 
   8   4   4    11737.95    11779.60     84.86 o 
   9   4   4      515.62      440.62     41.75 o 
  10   4   4     1761.78     1631.30     54.84 o 
  11   4   4     1283.78     1141.48     54.47 o 
  12   4   4      777.84      743.28     55.60 o 
  13   4   4     1185.32     1238.80     63.37 o 
  14   4   4     5573.25     5767.77    253.36 o 
  15   4   4      402.25      285.26     68.15 o 
  16   4   4     1282.00     1770.51    112.17 o 
 -16   5   4      625.18      569.72    101.23 o 
 -15   5   4       47.35        0.00     50.95 o 
 -14   5   4     1519.06     1540.10     85.86 o 
 -13   5   4       87.56       54.79     62.39 o 
 -12   5   4       47.86       54.12     38.83 o 
 -11   5   4     2863.86     2891.40     60.94 o 
 -10   5   4     1065.59      992.04     43.02 o 
  -9   5   4     9969.66     9817.35     64.16 o 
  -8   5   4       78.33      119.31     23.45 o 
  -7   5   4     5643.19     5996.23     61.24 o 
  -6   5   4      217.62      187.05     21.41 o 
  -5   5   4     2629.97     2895.99     31.86 o 
  -4   5   4     3837.74     3906.26     41.23 o 
  -3   5   4    14425.03    16384.56    103.05 o 
  -2   5   4     3814.06     3584.68    160.61 o 
  -1   5   4   296093.34   333063.47   1444.73 o 
   0   5   4     2382.28     2128.60     36.41 o 
   1   5   4      274.99      303.06     28.33 o 
   2   5   4      860.78      867.94     21.86 o 
   3   5   4      673.83      589.49     22.55 o 
   4   5   4      251.41      247.19     23.95 o 
   5   5   4     6985.27     7173.18     55.35 o 
   6   5   4     6031.15     5546.41     53.65 o 
   7   5   4      135.42      168.44     51.61 o 
   8   5   4     1735.89     1661.02     45.22 o 
   9   5   4      260.14      322.43     39.45 o 
  10   5   4      237.21      255.30     43.11 o 
  11   5   4     2593.04     2749.03     62.73 o 
  12   5   4      375.63      373.28     53.14 o 
  13   5   4      278.06      232.81     60.99 o 
  14   5   4     1063.43     1046.49     68.84 o 
  15   5   4      466.06      499.67     66.76 o 
  16   5   4     1234.16     1460.06    149.00 o 
 -16   6   4     1548.75     1522.82    107.81 o 
 -15   6   4      664.49      666.73     64.61 o 
 -14   6   4    12640.35    13333.60    122.70 o 
 -13   6   4      194.64      236.50     54.70 o 
 -12   6   4     1986.59     1964.56     59.26 o 
 -11   6   4      687.46      702.60     74.41 o 
 -10   6   4     3620.68     3579.31     48.89 o 
  -9   6   4       18.07        4.02     24.10 o 
  -8   6   4    26816.10    27763.17    108.41 o 
  -7   6   4      231.54      192.48     25.62 o 
  -6   6   4     9327.52     8163.88    106.43 o 
  -5   6   4     1452.35     1345.91     55.97 o 
  -4   6   4     2237.30     2436.57     38.64 o 
  -3   6   4      692.84      672.27     28.33 o 
  -2   6   4    61246.90    63383.99    304.22 o 
  -1   6   4     1644.90     1967.65     68.76 o 
   0   6   4     4771.14     5758.06     83.08 o 
   1   6   4     2699.94     2425.46     44.95 o 
   2   6   4     2587.52     2907.23     30.22 o 
   3   6   4     4802.05     4392.53     64.71 o 
   4   6   4     2153.75     2077.20     27.71 o 
   5   6   4      383.38      370.57     22.98 o 
   6   6   4    17289.27    17419.78     68.46 o 
   7   6   4      207.00      174.79     32.77 o 
   8   6   4    14076.28    14233.35     92.47 o 
   9   6   4      850.82      822.82     45.51 o 
  10   6   4     3809.13     3976.95    155.08 o 
  11   6   4     1094.56     1202.88     55.35 o 
  12   6   4     2209.51     2107.27     65.27 o 
  13   6   4      267.96      281.13     56.42 o 
  14   6   4      345.14      370.68     62.15 o 
  15   6   4     1746.15     1762.08     74.60 o 
 -16   7   4      263.03      244.76     67.46 o 
 -15   7   4     1700.92     1535.93     99.65 o 
 -14   7   4     1559.62     1686.74     68.33 o 
 -13   7   4      702.71      693.45     57.09 o 
 -12   7   4     1154.98     1324.64     55.56 o 
 -11   7   4      129.17      116.78     50.78 o 
 -10   7   4      246.07      245.03     35.53 o 
  -9   7   4      195.45      112.24     37.69 o 
  -8   7   4      911.83      876.02     31.12 o 
  -7   7   4     3809.24     4447.04     44.18 o 
  -6   7   4      414.57      410.86     32.02 o 
  -5   7   4     7602.55     8544.50     88.17 o 
  -4   7   4     7319.84     7204.67     80.13 o 
  -3   7   4     2995.06     3103.95     32.02 o 
  -2   7   4     4720.53     4519.04     31.02 o 
  -1   7   4    41211.80    45577.17    155.88 o 
   0   7   4     4475.43     4073.29     36.00 o 
   1   7   4     1673.52     1666.97     36.24 o 
   2   7   4     2439.59     2395.75     24.20 o 
   3   7   4     2034.11     2272.83     43.86 o 
   4   7   4     1856.17     1849.80     25.93 o 
   5   7   4     2778.98     2839.79     31.68 o 
   6   7   4     2522.76     2467.30     51.70 o 
   7   7   4     1124.26     1038.62     29.39 o 
   8   7   4     2620.23     2763.86     39.27 o 
   9   7   4     1951.83     1919.69    112.05 o 
  10   7   4      388.32      457.58     51.38 o 
  11   7   4     4520.22     4382.32     73.42 o 
  12   7   4      656.19      691.50     56.21 o 
  13   7   4     1111.68     1061.84     74.94 o 
  14   7   4      861.80      800.07     66.79 o 
  15   7   4      694.91      702.08     70.51 o 
 -16   8   4     2114.77     2105.27     82.28 o 
 -15   8   4      726.02      824.36     66.84 o 
 -14   8   4     6230.19     6363.23     93.34 o 
 -13   8   4      618.68      488.81     52.67 o 
 -12   8   4      797.71      809.52     53.40 o 
 -11   8   4      300.52      173.81     41.91 o 
 -10   8   4      314.93      285.06     35.27 o 
  -9   8   4      228.62      227.04     32.01 o 
  -8   8   4    10302.38     9809.27     62.90 o 
  -7   8   4     1405.35     1181.83     40.60 o 
  -6   8   4     5081.22     5271.15     58.10 o 
  -5   8   4      299.34      278.30     30.48 o 
  -4   8   4     1647.95     1549.57     20.19 o 
  -3   8   4      206.45      184.49     21.94 o 
  -2   8   4    44004.46    45364.94    396.09 o 
  -1   8   4      336.10      343.71     18.98 o 
   0   8   4    12818.47    12273.67     47.96 o 
   1   8   4     1916.64     2033.40     31.72 o 
   2   8   4    10661.46    10703.75    184.29 o 
   3   8   4      985.93      970.57     19.12 o 
   4   8   4     3899.07     3816.34     31.45 o 
   5   8   4     2948.28     2851.40     74.11 o 
   6   8   4    12828.26    13055.15     60.64 o 
   7   8   4     1065.52     1062.27     35.27 o 
   8   8   4    16005.51    15772.07    100.33 o 
   9   8   4     2371.76     2314.26     91.46 o 
  10   8   4      841.41      825.41     38.08 o 
  11   8   4     1081.29     1095.42     41.10 o 
  12   8   4     3142.03     3331.35     72.66 o 
  13   8   4      853.71      796.99     59.95 o 
  14   8   4     3623.80     3829.67     83.85 o 
  15   8   4     4179.20     4405.34     92.22 o 
 -15   9   4        1.73        0.00     60.81 o 
 -14   9   4      529.17      578.56     62.48 o 
 -13   9   4      907.96      909.86     59.28 o 
 -12   9   4     1768.35     1759.45     60.06 o 
 -11   9   4      659.28      551.03     40.60 o 
 -10   9   4      357.29      414.35     35.89 o 
  -9   9   4     2002.92     2190.61     59.68 o 
  -8   9   4      494.38      557.61     39.69 o 
  -7   9   4      742.21      594.17     39.76 o 
  -6   9   4     1580.16     1371.05     41.87 o 
  -5   9   4     8596.13     9132.70     71.03 o 
  -4   9   4     4292.86     3882.15     47.05 o 
  -3   9   4    19363.41    20418.47     66.44 o 
  -2   9   4     1013.96      986.21     24.00 o 
  -1   9   4    13467.18    13126.04     80.20 o 
   0   9   4     2266.47     1995.38     27.39 o 
   1   9   4      360.03      403.76     26.86 o 
   2   9   4      216.64      157.68     25.55 o 
   3   9   4     4705.95     4496.45     68.44 o 
   4   9   4      793.27      742.86     20.16 o 
   5   9   4     4922.11     4631.47     37.87 o 
   6   9   4     2440.37     2385.07     32.71 o 
   7   9   4     3810.68     3667.38     40.39 o 
   8   9   4     6120.05     6003.65     75.39 o 
   9   9   4     4980.84     5046.36     56.99 o 
  10   9   4     1200.00     1183.94     39.09 o 
  11   9   4      499.34      449.02     50.89 o 
  12   9   4     1969.91     1894.65     62.32 o 
  13   9   4      321.40      337.49     58.41 o 
  14   9   4      246.32      284.78    112.64 o 
  15   9   4      513.08      443.95    112.07 o 
 -15  10   4     1362.83     1663.24    110.93 o 
 -14  10   4     3698.00     3943.00    125.06 o 
 -13  10   4      250.29      216.55     51.71 o 
 -12  10   4      942.37      993.22     56.65 o 
 -11  10   4      186.40      162.11     38.68 o 
 -10  10   4     2143.91     2305.31     52.69 o 
  -9  10   4      970.43      986.32     65.93 o 
  -8  10   4     6512.51     7101.64     77.59 o 
  -7  10   4      335.37      364.54     39.64 o 
  -6  10   4     5550.84     5593.65     93.10 o 
  -5  10   4      448.36      399.29     17.95 o 
  -4  10   4      136.76      197.12     29.21 o 
  -3  10   4     4441.27     4426.45     41.52 o 
  -2  10   4     8755.48     9170.58     61.20 o 
  -1  10   4     2497.24     2553.50     29.32 o 
   0  10   4     2905.58     2535.67     30.03 o 
   1  10   4     1301.43     1268.03     30.28 o 
   2  10   4     2981.22     2977.77     37.48 o 
   3  10   4      536.10      539.20     33.51 o 
   4  10   4     1118.06     1078.20     50.33 o 
   5  10   4     5345.11     5154.39     37.27 o 
   6  10   4    10363.76    10678.32     72.57 o 
   7  10   4     1559.93     1515.37     63.86 o 
   8  10   4     9354.50     9463.92     60.81 o 
   9  10   4     3692.50     3537.40     45.97 o 
  10  10   4      715.01      706.73     35.17 o 
  11  10   4      861.47      912.26     87.86 o 
  12  10   4      302.33      381.90     86.62 o 
  13  10   4      218.22      330.71     93.33 o 
  14  10   4       38.19        0.00     65.36 o 
 -15  11   4     2849.10     2855.30    123.33 o 
 -14  11   4      201.92      152.51     87.25 o 
 -13  11   4      860.01     1053.89     90.97 o 
 -12  11   4      552.68      506.25     57.37 o 
 -11  11   4       38.11        0.00     67.43 o 
 -10  11   4     3999.72     4050.73     74.03 o 
  -9  11   4     3091.09     3068.34     88.33 o 
  -8  11   4      433.25      387.56     45.09 o 
  -7  11   4     1281.79     1320.03     48.79 o 
  -6  11   4     1866.91     1714.79     96.50 o 
  -5  11   4        4.77       25.10     17.66 o 
  -4  11   4      412.82      392.36     22.65 o 
  -3  11   4     9195.64     9577.87     52.42 o 
  -2  11   4      603.48      751.34     23.99 o 
  -1  11   4     2390.62     2374.30     30.03 o 
   0  11   4     1532.58     1546.29     27.53 o 
   1  11   4     3065.06     3311.01     34.53 o 
   2  11   4      592.54      576.26     28.69 o 
   3  11   4     1219.18     1402.96     33.27 o 
   4  11   4      609.35      551.48     35.59 o 
   5  11   4    16635.70    17044.44    155.44 o 
   6  11   4     4600.20     4383.94     48.74 o 
   7  11   4     4340.23     4274.21     53.35 o 
   8  11   4     3180.32     3087.24     57.16 o 
   9  11   4     1640.16     1711.20     52.51 o 
  10  11   4      360.30      256.19    111.82 o 
  11  11   4     1462.32     1578.08     98.60 o 
  12  11   4      712.78      695.26     97.43 o 
  13  11   4     2179.09     2248.85    118.00 o 
  14  11   4      112.50      204.43    107.37 o 
 -14  12   4      989.74      967.11     99.65 o 
 -13  12   4      212.91      276.55     89.40 o 
 -12  12   4     1150.32     1169.00     64.41 o 
 -11  12   4      656.33      617.81     58.21 o 
 -10  12   4     1982.91     2004.32     64.71 o 
  -9  12   4     2454.08     2396.32     63.53 o 
  -8  12   4      252.09      352.98     58.04 o 
  -7  12   4      187.22      208.40     46.42 o 
  -6  12   4     3666.67     3503.60     60.13 o 
  -5  12   4     1580.18     1442.69     61.95 o 
  -4  12   4     1201.01     1405.24     29.40 o 
  -3  12   4     3950.89     3907.16     39.62 o 
  -2  12   4     5817.82     5911.10     42.20 o 
  -1  12   4      838.60      908.03     26.07 o 
   0  12   4    10326.78    10739.99     62.41 o 
   1  12   4      135.14      148.38     22.38 o 
   2  12   4     3791.90     3838.81     56.58 o 
   3  12   4     1137.58     1095.59     33.84 o 
   4  12   4     1060.44     1006.37     40.56 o 
   5  12   4     2298.47     2470.25     72.87 o 
   6  12   4    17981.54    18484.18    105.74 o 
   7  12   4      976.07      906.00     87.79 o 
   8  12   4     1218.18     1165.92     49.11 o 
   9  12   4     6218.45     6185.70    179.54 o 
  10  12   4     4356.78     4369.70    119.79 o 
  11  12   4      136.85      146.14     89.17 o 
  12  12   4     4407.62     4449.34    133.09 o 
  13  12   4      440.56      585.74    102.56 o 
  14  12   4      824.64      541.70    109.79 o 
 -14  13   4       30.18       12.24    689.64 o 
 -13  13   4       53.62        4.32      9.92 o 
 -12  13   4      901.77      774.63     66.24 o 
 -11  13   4       89.74       12.81     23.11 o 
 -10  13   4      742.43      725.51     55.25 o 
  -9  13   4     8827.21     8834.26     97.90 o 
  -8  13   4      374.29      333.35     49.51 o 
  -7  13   4     3595.50     3781.92     68.17 o 
  -6  13   4     1509.37     1482.11     51.84 o 
  -5  13   4      254.53      309.60     25.84 o 
  -4  13   4      602.39      527.30     27.47 o 
  -3  13   4     3479.60     3610.69     40.63 o 
  -2  13   4      967.63      922.12     29.07 o 
  -1  13   4     9309.47     8975.18     53.01 o 
   0  13   4      416.54      409.54     25.76 o 
   1  13   4     8981.75     8942.05     68.66 o 
   2  13   4     4422.40     4521.37     49.77 o 
   3  13   4      332.39      277.47     31.95 o 
   4  13   4       41.40        7.69     38.68 o 
   5  13   4     5368.95     5086.92     64.86 o 
   6  13   4     1610.32     1562.42     48.97 o 
   7  13   4    18402.13    18870.76    112.42 o 
   8  13   4      381.05      420.95     46.78 o 
   9  13   4     3217.79     3404.77    111.16 o 
  10  13   4       52.25        1.47     15.37 o 
  11  13   4      645.89      624.11     89.79 o 
  12  13   4     2466.12     2696.22    119.81 o 
  13  13   4      419.38      505.88    107.85 o 
 -13  14   4     1213.53     1159.60     99.25 o 
 -12  14   4      283.26      159.04     68.56 o 
 -11  14   4     1475.30     1535.23     80.91 o 
 -10  14   4      589.04      533.50     88.75 o 
  -9  14   4     2422.58     2591.18     68.71 o 
  -8  14   4     1058.13      825.30     74.70 o 
  -7  14   4     2015.54     1991.56    100.73 o 
  -6  14   4     2640.96     2577.25     61.46 o 
  -5  14   4     2200.17     2219.59     65.18 o 
  -4  14   4      419.86      364.56     30.75 o 
  -3  14   4     1618.98     1663.08     32.39 o 
  -2  14   4     1561.20     1430.84     32.30 o 
  -1  14   4       19.56       54.00     23.74 o 
   0  14   4     8545.26     8439.16     54.77 o 
   1  14   4     1777.11     1826.24     34.42 o 
   2  14   4      782.85      675.38     30.88 o 
   3  14   4      619.24      538.05     36.01 o 
   4  14   4     2657.71     2478.63     54.16 o 
   5  14   4     2461.61     2315.59     53.54 o 
   6  14   4     4272.55     3919.00     64.73 o 
   7  14   4     6097.06     6169.96    140.20 o 
   8  14   4      947.17      952.01     93.06 o 
   9  14   4      164.54      120.30     86.27 o 
  10  14   4     1432.27     1284.67     97.30 o 
  11  14   4      233.29      175.08     98.50 o 
  12  14   4     2123.85     2145.80    117.37 o 
  13  14   4      448.48      496.62    109.70 o 
 -13  15   4     2061.48     2258.87    114.92 o 
 -12  15   4      357.57      382.34     91.65 o 
 -11  15   4     1231.31     1241.03     68.50 o 
 -10  15   4       69.80        5.10     11.46 o 
  -9  15   4     4560.51     4429.74     82.07 o 
  -8  15   4       80.68       44.98     82.33 o 
  -7  15   4     4046.52     4075.49     75.51 o 
  -6  15   4      318.30      323.06     48.73 o 
  -5  15   4     1175.94     1056.87     53.19 o 
  -4  15   4      988.93     1021.08     31.56 o 
  -3  15   4     1869.91     1994.08     36.23 o 
  -2  15   4      615.73      555.73     30.16 o 
  -1  15   4     4393.82     4148.83     44.60 o 
   0  15   4      152.03      167.96     25.63 o 
   1  15   4     6443.11     6565.63     53.07 o 
   2  15   4      930.02      915.61     33.41 o 
   3  15   4       59.80       57.38     53.38 o 
   4  15   4     1749.31     1800.15     53.33 o 
   5  15   4     5034.54     5163.21     70.18 o 
   6  15   4       97.37      133.05     37.78 o 
   7  15   4     5041.09     5109.29     72.35 o 
   8  15   4     1381.75     1458.56     93.65 o 
  10  15   4      416.59      458.83     97.50 o 
  11  15   4      504.70      529.07     93.17 o 
  12  15   4       59.12       84.90     69.44 o 
 -12  16   4      379.88      478.00     67.21 o 
 -11  16   4     1291.48     1202.53     71.08 o 
 -10  16   4       69.81        8.83     35.50 o 
  -9  16   4     2312.24     2245.41     73.12 o 
  -8  16   4     1061.66     1110.50     63.63 o 
  -7  16   4       43.93       50.78    103.93 o 
  -6  16   4     2359.62     2313.30     65.81 o 
  -5  16   4     3464.32     3712.07     74.32 o 
  -4  16   4      643.87      709.22     32.17 o 
  -3  16   4     2234.14     2190.74     38.65 o 
  -2  16   4      449.59      505.74     31.93 o 
  -1  16   4      959.12      960.97     34.72 o 
   0  16   4     6571.33     6663.06     55.38 o 
   1  16   4     1246.44     1198.05     43.60 o 
   2  16   4      324.47      336.40     33.18 o 
   3  16   4     1143.52     1210.31     37.01 o 
   4  16   4       53.15        0.46     36.48 o 
   5  16   4      800.02      724.52     66.78 o 
   6  16   4     1009.13     1134.35     52.98 o 
   7  16   4     3049.72     3330.65    113.17 o 
   8  16   4     5108.84     5358.47    133.45 o 
   9  16   4      228.27      189.01     93.07 o 
  10  16   4      248.00      352.22     86.02 o 
  11  16   4      641.81      699.86     98.48 o 
 -11  17   4      294.08      290.95     63.36 o 
 -10  17   4      391.84      381.18     67.00 o 
  -9  17   4     3849.95     3483.16     82.76 o 
  -8  17   4      341.63      368.70     59.38 o 
  -7  17   4     1318.52     1172.07     62.61 o 
  -6  17   4        6.81        0.00     34.35 o 
  -5  17   4     1100.43     1154.83     48.60 o 
  -4  17   4     1121.37     1103.73     46.46 o 
  -3  17   4     1964.46     1780.14     50.19 o 
  -2  17   4       11.71       15.25     33.13 o 
  -1  17   4     4202.00     3907.55     57.15 o 
   0  17   4     2727.04     2931.58     44.64 o 
   1  17   4     3283.34     3305.37     46.55 o 
   2  17   4     1398.62     1466.81     39.78 o 
   3  17   4       85.04      101.06     35.41 o 
   4  17   4      582.51      507.19     50.69 o 
   5  17   4      378.55      388.71     49.25 o 
   6  17   4      631.23      571.34     91.36 o 
   7  17   4     2306.06     2323.55    106.95 o 
   8  17   4      427.21      396.01     89.49 o 
   9  17   4      421.82      429.77    102.33 o 
  10  17   4      288.91      246.72     96.68 o 
  11  17   4       31.14       58.64    167.79 o 
 -11  18   4     1987.37     2235.72     85.16 o 
 -10  18   4      116.31       64.28     59.08 o 
  -9  18   4     2602.99     2746.40    108.38 o 
  -8  18   4     1179.59     1211.97    102.36 o 
  -7  18   4      795.24      807.32     61.22 o 
  -6  18   4     1672.83     1641.36     66.19 o 
  -5  18   4       46.95       67.45     45.76 o 
  -4  18   4      231.40      224.64     43.60 o 
  -3  18   4     1718.73     1688.29     69.97 o 
  -2  18   4       86.42       97.37     42.60 o 
  -1  18   4      728.35      729.80     35.84 o 
   0  18   4      494.54      469.38     35.58 o 
   1  18   4      800.04      809.28     37.79 o 
   2  18   4       51.76       36.67     31.53 o 
   3  18   4      959.85      939.92     40.22 o 
   4  18   4      591.14      564.18     44.73 o 
   5  18   4     1315.85     1266.29     56.89 o 
   6  18   4      520.13      581.28     89.76 o 
   7  18   4      500.47      535.35     97.27 o 
   8  18   4      812.33      861.58    102.88 o 
   9  18   4      197.11      278.22     94.68 o 
  10  18   4      276.44      325.30     94.76 o 
 -10  19   4      128.87      148.99     68.37 o 
  -9  19   4     1418.66     1311.72     76.37 o 
  -8  19   4      257.13      202.60     55.21 o 
  -7  19   4     2725.88     2688.80     81.54 o 
  -6  19   4      338.17      336.29     47.38 o 
  -5  19   4     2247.70     2270.99     59.59 o 
  -4  19   4       47.64       61.22     68.41 o 
  -3  19   4      723.71      674.91     48.10 o 
  -2  19   4       17.41       11.17     20.01 o 
  -1  19   4     6385.99     6417.93     61.33 o 
   0  19   4     1623.83     1745.41     44.75 o 
   1  19   4     1385.71     1455.88     44.48 o 
   2  19   4      614.22      586.09     40.51 o 
   3  19   4     1345.95     1230.32     49.56 o 
   4  19   4      628.26      563.88     46.35 o 
   5  19   4     1755.89     1714.22    105.37 o 
   6  19   4      507.82      635.67     96.59 o 
   7  19   4     1227.41     1320.77    105.67 o 
   8  19   4        1.83        0.00     72.05 o 
   9  19   4       82.29      117.26    115.47 o 
  -9  20   4     1395.68     1231.53     77.15 o 
  -8  20   4       35.70        0.00     54.34 o 
  -7  20   4      428.42      398.28     56.63 o 
  -6  20   4       48.46        0.00     24.75 o 
  -5  20   4     3067.64     3172.55    128.04 o 
  -4  20   4      218.39      150.48     56.10 o 
  -3  20   4     5696.04     5885.47     77.48 o 
  -2  20   4      212.47      184.96     51.45 o 
  -1  20   4      314.13      317.56     38.64 o 
   0  20   4     2466.24     2614.23     50.09 o 
   1  20   4      820.00      802.02     41.26 o 
   2  20   4     1054.00     1026.23     44.94 o 
   3  20   4     3975.44     4153.58     65.91 o 
   4  20   4     1625.01     1724.49     72.91 o 
   5  20   4      553.04      537.61     63.40 o 
   6  20   4      202.47      134.04     88.84 o 
   7  20   4      581.87      489.38    100.11 o 
   8  20   4       52.72       90.66    183.61 o 
  -7  21   4     1895.07     2022.47     68.06 o 
  -6  21   4      159.57      148.45     52.56 o 
  -5  21   4      161.66      190.61     54.60 o 
  -4  21   4      110.08      108.43     48.05 o 
  -3  21   4      110.42       76.37     36.50 o 
  -2  21   4      527.57      552.67     53.00 o 
  -1  21   4     4156.35     4084.90     57.84 o 
   0  21   4      234.13      259.48     42.14 o 
   1  21   4     3308.40     3423.51     56.91 o 
   2  21   4      123.62       86.22     47.16 o 
   3  21   4      240.57      327.49     48.12 o 
   4  21   4      532.56      584.42     67.63 o 
   5  21   4     1748.93     1773.56     78.04 o 
   6  21   4      421.99      459.20     69.43 o 
  -5  22   4     1086.33     1163.69     62.43 o 
  -4  22   4        4.29        0.00     24.19 o 
  -3  22   4     3968.82     4216.76     92.58 o 
  -2  22   4      646.21      618.46     54.20 o 
  -1  22   4      309.25      226.06     52.90 o 
   0  22   4      243.78      264.94     42.51 o 
   1  22   4      359.15      313.56     53.73 o 
   2  22   4       27.04        0.00     19.58 o 
   3  22   4     3960.05     4428.64    115.08 o 
   4  22   4      349.60      366.83     72.87 o 
   5  22   4      888.45      882.42     75.20 o 
  -3  23   4      506.50      540.28     57.37 o 
  -2  23   4      173.25      112.28     67.36 o 
  -1  23   4     3511.98     3773.63    103.04 o 
   0  23   4       10.68       16.94     26.95 o 
   1  23   4      429.50      463.52     53.51 o 
   2  23   4       11.07       10.64     51.55 o 
  -5 -22   5      584.70      606.09    112.39 o 
  -4 -22   5      298.57      303.82    120.12 o 
  -3 -22   5     3459.87     3288.91    129.42 o 
  -6 -21   5       13.42       67.39     75.90 o 
  -5 -21   5      132.53      232.51     95.26 o 
  -4 -21   5       26.42        0.00     60.49 o 
  -3 -21   5      619.83      777.35    101.75 o 
  -8 -20   5       21.01        0.00     98.93 o 
  -7 -20   5      437.87      412.05     97.93 o 
  -6 -20   5      451.30      413.99     97.51 o 
  -4 -20   5      207.54      191.37    111.25 o 
   8 -20   5      129.01      138.63     74.97 o 
 -10 -19   5       31.88        0.00     12.23 o 
  -9 -19   5     1778.33     1949.96    111.11 o 
  -8 -19   5        3.63       36.00     59.95 o 
  -7 -19   5     1863.87     1734.07    106.75 o 
  -6 -19   5      170.16      118.36     88.87 o 
  -5 -19   5      467.19      408.51     93.38 o 
  -4 -19   5      170.68       46.93    329.67 o 
   8 -19   5       15.10       53.90     57.56 o 
   9 -19   5      167.23      213.17     95.97 o 
 -11 -18   5     3905.20     3711.25     89.34 o 
 -10 -18   5       76.31       63.36    114.29 o 
  -9 -18   5     1806.69     1779.58    104.74 o 
  -8 -18   5     1642.04     1486.26    102.34 o 
  -7 -18   5      460.07      467.80     86.25 o 
  -6 -18   5      208.13      236.51     88.06 o 
  -5 -18   5      558.34      539.16     93.38 o 
  -4 -18   5      128.39      136.52     75.83 o 
   7 -18   5      179.70      209.67     78.74 o 
   8 -18   5      423.90      445.25     56.34 o 
   9 -18   5     2520.74     2579.76     75.13 o 
  10 -18   5      262.63      224.85     82.42 o 
 -11 -17   5      197.35      235.30     67.31 o 
 -10 -17   5      171.96      170.22     65.82 o 
  -9 -17   5     3013.86     3167.49     76.58 o 
  -8 -17   5      248.76      229.19     55.40 o 
  -7 -17   5      299.75      243.63     57.69 o 
  -6 -17   5     1286.00     1359.16     91.97 o 
  -5 -17   5       85.27       70.02    106.27 o 
  -4 -17   5      677.14      720.71     84.74 o 
   4 -17   5     3203.80     2933.60     77.30 o 
   5 -17   5     1785.40     1803.56     73.27 o 
   6 -17   5      315.06      257.90     75.22 o 
   7 -17   5     4797.40     5083.16    110.37 o 
   8 -17   5     1606.45     1639.56     89.50 o 
   9 -17   5      118.87      141.55     54.63 o 
  10 -17   5      614.81      579.54     91.25 o 
 -12 -16   5       90.44       99.02     45.44 o 
 -11 -16   5     5007.29     4819.26    117.12 o 
 -10 -16   5       48.10       87.68     70.63 o 
  -9 -16   5     1046.09     1067.56     62.40 o 
  -8 -16   5     1310.39     1300.79     57.21 o 
  -7 -16   5     1135.90     1076.27     55.03 o 
  -6 -16   5     1646.58     1539.57     77.23 o 
  -5 -16   5     6844.89     6952.78    108.55 o 
  -4 -16   5      431.61      397.23     78.36 o 
   1 -16   5      753.00      705.76     47.51 o 
   2 -16   5      769.70      733.33     52.01 o 
   3 -16   5      157.60      169.18     49.65 o 
   4 -16   5      538.58      510.60     58.36 o 
   6 -16   5     1632.89     1751.41     75.08 o 
   7 -16   5     1131.64     1330.68     79.95 o 
   8 -16   5      519.34      550.30     56.25 o 
   9 -16   5      467.40      473.10     58.95 o 
  10 -16   5       97.92       50.01    164.27 o 
  11 -16   5      843.92      855.68    103.25 o 
 -13 -15   5     1072.03     1121.44     72.47 o 
 -12 -15   5     1236.34     1043.82     70.12 o 
 -11 -15   5      144.26      161.91     51.94 o 
 -10 -15   5      425.54      422.17     58.19 o 
  -9 -15   5      147.08      213.77     54.25 o 
  -8 -15   5      225.17      318.24     49.54 o 
  -7 -15   5     1764.24     1793.13     90.02 o 
  -6 -15   5     4364.84     4333.31     67.38 o 
  -5 -15   5     1320.63     1188.57     55.11 o 
  -4 -15   5     4829.34     4844.17    201.31 o 
  -1 -15   5     3156.47     3013.61     48.11 o 
   0 -15   5      877.28      854.28     41.39 o 
   1 -15   5     2175.03     2145.49     52.57 o 
   2 -15   5     6038.99     6174.21     79.30 o 
   3 -15   5     1070.68     1018.06     56.95 o 
   4 -15   5     4556.42     4587.08     83.95 o 
   5 -15   5     3984.92     3796.14     85.44 o 
   6 -15   5     2845.37     3042.72     83.93 o 
   7 -15   5     6662.96     6632.86    113.91 o 
   8 -15   5      693.57      725.59     51.86 o 
   9 -15   5     1058.21      951.29     56.63 o 
  10 -15   5     2579.53     2566.80    105.05 o 
  11 -15   5     1090.69      980.61     98.59 o 
  12 -15   5     2192.57     2167.04    115.92 o 
 -13 -14   5     1162.36     1337.24     97.76 o 
 -12 -14   5      290.86      201.61     67.83 o 
 -11 -14   5     9376.84     9554.96    107.87 o 
 -10 -14   5      586.00      561.86     55.85 o 
  -9 -14   5      883.95      931.29     58.07 o 
  -8 -14   5      996.24     1050.88     52.54 o 
  -7 -14   5      658.74      639.03     50.15 o 
  -6 -14   5      715.87      736.83     62.10 o 
  -5 -14   5      586.49      696.64     82.90 o 
  -4 -14   5       13.01        0.00     12.93 o 
  -3 -14   5    12400.49    12069.84     71.83 o 
  -2 -14   5       25.73        0.00     14.38 o 
  -1 -14   5      495.82      541.62     36.12 o 
   0 -14   5     1579.10     1481.34     43.99 o 
   1 -14   5     9091.57     9218.75     84.08 o 
   2 -14   5     1044.26      983.51     48.12 o 
   3 -14   5      274.25      188.99     46.34 o 
   4 -14   5     1255.30     1235.46     59.99 o 
   6 -14   5     4474.16     4567.39     93.95 o 
   7 -14   5      210.69      357.30     67.01 o 
   8 -14   5       25.24        0.00     28.57 o 
   9 -14   5      224.07      207.19     45.92 o 
  10 -14   5       70.40       93.99     74.98 o 
  11 -14   5     1494.35     1689.90     98.87 o 
  12 -14   5       74.14      118.65     75.49 o 
 -14 -13   5       56.27       84.40     69.94 o 
 -13 -13   5       43.89       51.42    106.67 o 
 -12 -13   5      775.60      790.15     63.40 o 
 -11 -13   5      891.10      886.31     67.20 o 
 -10 -13   5     2623.04     2497.12     68.34 o 
  -9 -13   5     1034.80     1060.94     55.28 o 
  -8 -13   5      430.61      536.84     52.42 o 
  -7 -13   5      618.62      657.77     47.91 o 
  -6 -13   5     1582.26     1915.44     62.31 o 
  -5 -13   5      542.02      659.86     39.97 o 
  -4 -13   5     5663.92     5774.93     61.18 o 
  -3 -13   5     3264.97     3414.69     56.94 o 
  -2 -13   5     1683.07     1693.48     38.71 o 
   0 -13   5     4273.18     4446.31     59.26 o 
   1 -13   5     3430.10     3207.52     57.17 o 
   2 -13   5    14634.62    15168.30    110.27 o 
   3 -13   5       52.91       15.24    293.28 o 
   4 -13   5      391.36      356.76     49.85 o 
   5 -13   5      500.34      395.27     57.68 o 
   6 -13   5     7126.86     7639.46    111.38 o 
   7 -13   5     4401.71     4396.34     96.91 o 
   8 -13   5     4502.81     4335.73     69.72 o 
   9 -13   5     2549.48     2638.83     63.16 o 
  10 -13   5      814.83      769.91     87.54 o 
  11 -13   5      180.62      197.77     76.13 o 
  12 -13   5     6613.98     6317.77    143.82 o 
  13 -13   5      315.90      305.24    115.74 o 
 -14 -12   5      153.67      166.96     60.52 o 
 -13 -12   5     1451.18     1362.35     70.32 o 
 -12 -12   5      197.93      177.83     56.05 o 
 -11 -12   5     2815.05     2782.12     71.42 o 
 -10 -12   5     1050.74     1002.43     57.59 o 
  -9 -12   5      232.64      242.77     49.87 o 
  -8 -12   5      321.48      246.73     51.86 o 
  -7 -12   5      838.43      716.65     46.59 o 
  -6 -12   5     2771.71     2607.29     52.27 o 
  -5 -12   5     5612.59     5748.65     98.60 o 
  -4 -12   5      322.43      311.85     36.00 o 
  -3 -12   5    15366.54    14914.43    158.80 o 
  -2 -12   5      894.75      863.49     33.90 o 
  -1 -12   5      914.32      965.29     37.12 o 
   0 -12   5     4532.79     4836.84     59.48 o 
   1 -12   5     9514.24     9808.34     83.98 o 
   2 -12   5     2736.30     2749.19     56.98 o 
   3 -12   5      137.96      165.84     51.15 o 
   4 -12   5      211.61      189.45     46.35 o 
   5 -12   5     2697.65     2777.88     73.90 o 
   6 -12   5      855.94      848.31     60.75 o 
   7 -12   5      829.70      953.33     68.54 o 
   8 -12   5      123.52      252.86     64.46 o 
   9 -12   5     9379.35     9521.11    222.47 o 
  10 -12   5      198.88      159.84     75.89 o 
  11 -12   5     1131.51     1047.65     89.16 o 
  12 -12   5     1129.12     1415.77     99.12 o 
  13 -12   5      226.09      107.80    142.79 o 
 -15 -11   5      775.39      849.47    111.02 o 
 -14 -11   5      523.79      473.93     63.64 o 
 -13 -11   5      430.33      400.38     59.26 o 
 -12 -11   5      911.22      940.36     62.65 o 
 -11 -11   5      486.10      390.10     57.96 o 
 -10 -11   5     9448.90     9403.50     96.30 o 
  -9 -11   5       95.13      145.83     65.43 o 
  -8 -11   5      539.97      475.76     46.83 o 
  -7 -11   5      960.78     1019.20     45.33 o 
  -6 -11   5     3293.78     3234.93     55.46 o 
  -5 -11   5     3068.31     2948.61     50.14 o 
  -4 -11   5     7008.16     6710.35    185.28 o 
  -3 -11   5     2264.76     2334.45     40.53 o 
  -1 -11   5     2091.05     2025.20     41.29 o 
   0 -11   5      899.00     1035.37     38.99 o 
   1 -11   5     1237.95     1234.74     42.56 o 
   2 -11   5     5132.77     5372.94     70.65 o 
   3 -11   5       64.09       81.59     47.37 o 
   4 -11   5     3512.86     3414.25     70.04 o 
   5 -11   5     1338.13     1502.22     59.80 o 
   6 -11   5     6486.23     6839.56    101.61 o 
   7 -11   5     2551.44     2568.87     53.64 o 
   8 -11   5     2981.04     2883.05     57.76 o 
   9 -11   5     1818.73     1851.53     54.87 o 
  10 -11   5     1654.04     1612.42     90.67 o 
  11 -11   5       40.74        0.00     22.27 o 
  12 -11   5     2559.55     2560.08    113.74 o 
  13 -11   5      189.37      169.36    133.34 o 
  14 -11   5      711.81      601.21    110.27 o 
 -15 -10   5      312.52      307.90    111.54 o 
 -14 -10   5      765.88      776.83     65.76 o 
 -13 -10   5      603.62      538.06     61.01 o 
 -12 -10   5      275.87      256.79     71.65 o 
 -11 -10   5      864.55      792.69     67.52 o 
 -10 -10   5      167.09      194.20     47.60 o 
  -9 -10   5      716.08      705.90     69.52 o 
  -8 -10   5     1785.84     1697.63     53.90 o 
  -7 -10   5      663.05      645.39     42.48 o 
  -6 -10   5     1755.16     1646.27     44.44 o 
  -5 -10   5      301.45      293.12     31.60 o 
  -4 -10   5     1239.02     1315.21     37.46 o 
  -3 -10   5    46338.21    50889.11    341.81 o 
  -1 -10   5     2200.98     2583.01     43.75 o 
   0 -10   5      910.41      835.48     37.36 o 
   1 -10   5      394.18      596.27     40.55 o 
   2 -10   5      161.76      177.51     38.30 o 
   3 -10   5     3924.69     4084.85     65.81 o 
   4 -10   5      497.23      488.84     48.09 o 
   5 -10   5      790.92      736.37     55.42 o 
   6 -10   5      313.59      322.13     56.44 o 
   7 -10   5      228.45      231.50     41.66 o 
   8 -10   5     1218.46     1109.19     45.91 o 
   9 -10   5     5251.93     5115.17    161.41 o 
  10 -10   5     1588.21     1852.93     89.80 o 
  11 -10   5      363.43      229.56     89.06 o 
  12 -10   5      702.20      787.28     90.87 o 
  13 -10   5      217.65      120.88    121.26 o 
  14 -10   5       24.75        0.00     42.57 o 
 -15  -9   5       46.98       64.62     77.56 o 
 -14  -9   5      949.27      991.33     66.14 o 
 -13  -9   5      146.00      118.69     69.68 o 
 -12  -9   5     6924.05     6895.80    139.13 o 
 -11  -9   5       78.35       94.96     76.78 o 
 -10  -9   5     5909.75     5826.16     77.20 o 
  -9  -9   5      439.82      334.47     47.39 o 
  -8  -9   5       24.59        8.47     31.83 o 
  -7  -9   5      760.84      579.31     39.89 o 
  -6  -9   5      197.63      201.13     36.38 o 
  -5  -9   5     3439.64     3319.10     53.30 o 
  -4  -9   5    70121.64    75363.84    219.52 o 
  -3  -9   5     2911.92     2709.97     41.23 o 
   0  -9   5    36656.56    40695.69    142.63 o 
   1  -9   5      363.13      269.93     49.89 o 
   2  -9   5    10738.75    10651.89     88.09 o 
   3  -9   5      420.68      386.03     44.50 o 
   4  -9   5     6756.31     6520.35     82.97 o 
   5  -9   5     3173.59     2862.14     68.27 o 
   6  -9   5     6142.95     5723.81     92.15 o 
   7  -9   5     2751.03     2651.37    150.05 o 
   8  -9   5     6299.77     6140.89     66.31 o 
   9  -9   5     3200.15     2988.23     89.05 o 
  10  -9   5     1608.97     1712.28     89.57 o 
  11  -9   5      188.91      202.90     89.54 o 
  13  -9   5     1541.02     1693.62    107.83 o 
  14  -9   5      202.67      222.50    112.50 o 
 -16  -8   5      733.94      701.12    115.72 o 
 -15  -8   5      101.25       84.90     70.51 o 
 -14  -8   5      160.51      281.57     59.75 o 
 -13  -8   5      583.26      576.51     60.02 o 
 -12  -8   5      834.77      948.87     56.15 o 
 -11  -8   5      697.98      626.84     51.57 o 
 -10  -8   5      333.92      327.25     44.85 o 
  -9  -8   5     1315.04     1362.38     48.95 o 
  -8  -8   5      458.86      525.92     44.80 o 
  -7  -8   5     1790.54     1947.53     64.50 o 
  -6  -8   5     1144.92     1027.70     38.68 o 
  -5  -8   5      272.94      290.04     42.57 o 
  -4  -8   5     3634.28     3629.24    120.26 o 
  -3  -8   5     9829.66    10515.26    220.53 o 
  -2  -8   5     5975.75     5853.70     81.29 o 
   0  -8   5     7415.25     6715.05     63.24 o 
   1  -8   5     1801.46     2145.58     47.92 o 
   2  -8   5     3791.95     3368.23     58.62 o 
   3  -8   5     1415.66     1368.44     50.28 o 
   4  -8   5     2321.20     2282.40     60.57 o 
   5  -8   5     4179.81     4309.34     76.39 o 
   6  -8   5     4431.84     4465.15     82.36 o 
   7  -8   5     2937.12     2882.26     58.44 o 
   8  -8   5     1459.29     1420.77     41.33 o 
   9  -8   5     2254.81     2299.08     48.60 o 
  10  -8   5     1534.18     1476.05     85.26 o 
  11  -8   5     1239.62     1274.38     87.74 o 
  12  -8   5      666.72      764.04     91.86 o 
  13  -8   5     2241.49     2345.27    108.52 o 
  14  -8   5      404.97      354.62    100.57 o 
  15  -8   5     1238.52     1147.45    112.68 o 
 -16  -7   5      286.13      328.64    120.76 o 
 -15  -7   5      347.56      269.58     66.72 o 
 -14  -7   5     1782.63     1821.66     82.54 o 
 -13  -7   5     1164.34     1336.31     62.82 o 
 -12  -7   5    15379.88    15028.94    361.38 o 
 -11  -7   5      270.09      298.63     48.16 o 
 -10  -7   5     4821.37     4787.54     69.71 o 
  -9  -7   5      783.29      834.40     45.57 o 
  -8  -7   5      655.81      653.94     40.02 o 
  -7  -7   5     1196.14     1231.14     40.77 o 
  -6  -7   5     1109.60      976.78     37.86 o 
  -5  -7   5     1875.60     2010.14     62.77 o 
  -4  -7   5   110823.13   125528.23    320.03 o 
  -3  -7   5      426.89      407.70     28.03 o 
  -2  -7   5    31110.92    33540.55    159.29 o 
   0  -7   5     2738.60     3008.77     47.33 o 
   1  -7   5     2885.07     2349.04     48.85 o 
   3  -7   5     2221.50     1971.46     53.67 o 
   4  -7   5    46921.41    47940.25    195.14 o 
   5  -7   5     2052.43     1719.87     58.64 o 
   6  -7   5     4084.98     4273.40     48.52 o 
   7  -7   5     2544.61     2447.82     41.92 o 
   8  -7   5     4529.24     4105.85     59.39 o 
   9  -7   5     3581.43     3495.45     91.55 o 
  10  -7   5     5281.55     4981.53    111.04 o 
  12  -7   5     2386.54     2354.88    104.10 o 
  13  -7   5     2276.40     2215.05    107.73 o 
  14  -7   5      791.51      809.05    104.08 o 
  15  -7   5     1312.65     1442.76    114.94 o 
 -16  -6   5      125.31        0.00     59.03 o 
 -15  -6   5      205.95      176.14     64.07 o 
 -14  -6   5     1247.52     1170.62     64.96 o 
 -13  -6   5     3525.23     3568.90    110.71 o 
 -12  -6   5      721.00      654.99     52.42 o 
 -11  -6   5     1552.41     1444.47     54.19 o 
 -10  -6   5     1018.75     1076.84     49.18 o 
  -9  -6   5     1599.02     1698.81     49.12 o 
  -8  -6   5     2223.24     2098.73     68.38 o 
  -7  -6   5     3005.18     3032.67     50.10 o 
  -6  -6   5     2849.01     2584.51     59.18 o 
  -5  -6   5     7795.90     8531.64     83.48 o 
  -4  -6   5     1997.22     2020.24     61.70 o 
  -3  -6   5     7480.78     7259.58    149.72 o 
  -2  -6   5     4866.74     5186.86     70.21 o 
  -1  -6   5    13151.98    14112.91     98.45 o 
   1  -6   5     6499.26     7161.00     67.94 o 
   2  -6   5       94.82       82.98     34.97 o 
   4  -6   5     1707.67     1634.41     55.06 o 
   5  -6   5     5073.74     4593.55     76.62 o 
   6  -6   5      704.28      817.63     29.78 o 
   7  -6   5     1820.82     1784.80     48.53 o 
   8  -6   5     2530.28     2491.10     61.68 o 
   9  -6   5     4128.41     3895.01    104.92 o 
  11  -6   5      436.00      413.00     85.09 o 
  12  -6   5      761.16      875.37     87.38 o 
  13  -6   5      662.80      634.17     91.83 o 
  14  -6   5      262.52      192.97     88.97 o 
  15  -6   5      538.69      468.18     97.63 o 
 -16  -5   5      910.74      847.87    106.52 o 
 -15  -5   5      287.70      186.87     66.39 o 
 -14  -5   5     1672.28     1821.80     69.00 o 
 -13  -5   5       89.87       94.61     56.71 o 
 -12  -5   5     5822.38     5914.13     80.93 o 
 -11  -5   5      564.03      611.32     61.31 o 
 -10  -5   5    11651.86    11821.89     94.25 o 
  -9  -5   5      585.01      582.80     41.65 o 
  -8  -5   5      760.73      808.94     39.11 o 
  -7  -5   5     1737.65     1750.49     41.93 o 
  -6  -5   5    22018.30    21807.40     98.57 o 
  -5  -5   5      930.59      730.03     43.19 o 
  -4  -5   5    95808.28   104965.86    537.48 o 
  -3  -5   5     3121.69     2511.34     36.59 o 
  -2  -5   5    49299.88    55677.22    181.09 o 
  -1  -5   5      887.28     1038.71     42.89 o 
   1  -5   5      728.20      585.37     38.38 o 
   3  -5   5      370.54      294.15     40.98 o 
   5  -5   5     5936.07     6258.54     84.74 o 
   6  -5   5     4016.85     4269.63     42.85 o 
   7  -5   5      602.07      610.04     47.55 o 
   8  -5   5    18007.74    18383.48    155.16 o 
   9  -5   5      813.14      830.23     35.59 o 
  11  -5   5      640.86      570.02     75.76 o 
  12  -5   5     1212.08     1455.77     93.78 o 
  13  -5   5      777.39      705.14     92.11 o 
  14  -5   5      481.56      371.69     86.78 o 
  15  -5   5      815.53      814.52    106.10 o 
 -16  -4   5       28.48        0.00     78.33 o 
 -15  -4   5      323.95      267.93     56.30 o 
 -14  -4   5      429.68      485.49     57.99 o 
 -13  -4   5      483.40      555.90     55.44 o 
 -12  -4   5      381.92      313.97     48.75 o 
 -11  -4   5     3903.43     3902.02     65.72 o 
 -10  -4   5      200.19      245.53     56.72 o 
  -9  -4   5     4256.50     4102.42     59.11 o 
  -8  -4   5     1444.12     1442.55     41.82 o 
  -7  -4   5     5684.42     5918.28     64.14 o 
  -6  -4   5     5617.34     4978.45     54.07 o 
  -5  -4   5     1525.97     1521.91     38.49 o 
  -4  -4   5     1372.62     1381.94     33.89 o 
  -3  -4   5   174388.34   197742.45   1113.37 o 
  -2  -4   5     1552.09     1228.20     46.92 o 
  -1  -4   5     8560.97    10003.16     75.91 o 
   0  -4   5     7759.75     6993.35     61.87 o 
   1  -4   5     4921.62     5518.93     59.98 o 
   2  -4   5      576.33      442.53     41.34 o 
   3  -4   5     5233.75     5691.19     70.71 o 
   4  -4   5     4446.10     4032.25     67.49 o 
   5  -4   5     2490.23     2933.43     34.07 o 
   6  -4   5     2600.16     2895.24     34.53 o 
   7  -4   5      697.73      758.90     26.64 o 
   8  -4   5      672.89      657.82     27.73 o 
   9  -4   5     5925.26     6198.27     54.12 o 
  10  -4   5     3938.98     3763.42     96.88 o 
  11  -4   5      315.72      208.81     80.13 o 
  12  -4   5     2082.66     2353.81     99.72 o 
  13  -4   5      418.71      293.70     89.18 o 
  14  -4   5      186.15       74.34     87.31 o 
  15  -4   5       67.37        0.00    143.88 o 
  16  -4   5     3800.80     4334.29    142.75 o 
 -17  -3   5      261.22      253.34    103.47 o 
 -16  -3   5     1337.43     1374.94    111.40 o 
 -15  -3   5      903.19      857.60     61.68 o 
 -14  -3   5     3977.44     3715.72     75.99 o 
 -13  -3   5     1556.17     1573.38     57.86 o 
 -12  -3   5    15424.38    14930.83    112.01 o 
 -11  -3   5     1237.34     1231.32     50.50 o 
 -10  -3   5    26443.90    26884.63    131.38 o 
  -9  -3   5       18.89       14.57     30.77 o 
  -8  -3   5     1704.84     1565.68     42.72 o 
  -7  -3   5       30.67       70.97     37.51 o 
  -6  -3   5    55496.56    58163.29    236.50 o 
  -5  -3   5     1165.49     1028.09     29.95 o 
  -4  -3   5    23060.23    22533.46     84.79 o 
  -3  -3   5      184.23      131.22     24.83 o 
  -2  -3   5    29834.68    31186.19    123.92 o 
  -1  -3   5      959.78     1036.77     37.03 o 
   1  -3   5     3041.95     3166.49     39.97 o 
   2  -3   5    41934.64    42792.65    149.42 o 
   3  -3   5      105.35      123.67     39.53 o 
   4  -3   5    45596.89    47256.22    181.30 o 
   5  -3   5      602.65      564.70     21.16 o 
   6  -3   5     3194.86     3577.55     33.74 o 
   7  -3   5      731.29      712.55     23.28 o 
   8  -3   5     1354.03     1338.24     30.25 o 
   9  -3   5      972.49      984.31     29.79 o 
  11  -3   5      212.76      232.57     77.25 o 
  12  -3   5     3640.78     3451.56    107.32 o 
  13  -3   5      993.88      883.66     92.62 o 
  15  -3   5      448.54      386.44    103.15 o 
  16  -3   5     4054.12     4016.86    138.54 o 
 -17  -2   5     1333.75     1213.62    117.28 o 
 -16  -2   5       28.13        0.00     45.25 o 
 -15  -2   5      177.85      107.83     59.77 o 
 -14  -2   5      137.39      107.17     57.58 o 
 -13  -2   5     1002.44      847.42     67.32 o 
 -12  -2   5     2533.93     2841.92     63.51 o 
 -11  -2   5     6068.07     6309.60     75.93 o 
 -10  -2   5     1087.45      974.96     88.67 o 
  -9  -2   5     1694.27     1559.03     46.09 o 
  -8  -2   5     1258.79     1323.55     48.79 o 
  -7  -2   5     3506.40     3692.38     57.68 o 
  -6  -2   5      630.22      649.21     20.98 o 
  -5  -2   5      612.93      580.84     17.77 o 
  -4  -2   5     1049.07     1100.77     24.04 o 
  -3  -2   5     4630.22     5315.05     86.57 o 
  -2  -2   5     8225.85     6659.21    133.53 o 
  -1  -2   5     6247.04     6041.61     55.75 o 
   0  -2   5      479.50      293.84     28.26 o 
   1  -2   5     9634.09    10995.08     54.88 o 
   2  -2   5    13464.72    13314.40    171.59 o 
   3  -2   5     3546.38     3580.28     61.13 o 
   4  -2   5    13570.61    13206.21    100.08 o 
   5  -2   5    10540.94    10948.06     99.77 o 
   6  -2   5     4149.28     4329.16     67.43 o 
   7  -2   5     3496.14     3930.75     45.09 o 
   8  -2   5     1222.76     1206.24     60.71 o 
   9  -2   5     3456.00     3498.20     38.11 o 
  10  -2   5     2823.74     2890.77     86.45 o 
  11  -2   5      101.50       53.36     73.87 o 
  12  -2   5     4321.62     4745.03    116.47 o 
  13  -2   5      512.86      519.40     86.93 o 
  14  -2   5      983.38      975.52     92.43 o 
  15  -2   5      504.65      536.18     95.28 o 
  16  -2   5     2956.04     3127.57    132.13 o 
 -17  -1   5      304.36      256.90    114.30 o 
 -16  -1   5       90.50        0.00     28.64 o 
 -15  -1   5      280.24      415.70     91.25 o 
 -14  -1   5      224.44      161.04     91.73 o 
 -13  -1   5     1186.97     1342.44     56.75 o 
 -12  -1   5    32987.48    34278.15    252.63 o 
 -11  -1   5     1318.64     1450.49     72.66 o 
 -10  -1   5    16501.34    16612.84    136.38 o 
  -9  -1   5      292.57      247.89     36.69 o 
  -8  -1   5      695.02      695.48     36.66 o 
  -7  -1   5     3561.25     3205.81     32.96 o 
  -6  -1   5    17108.11    17412.80    101.05 o 
  -5  -1   5     1261.54     1061.75     21.80 o 
  -4  -1   5    60341.31    65105.31    358.10 o 
  -3  -1   5        2.00        0.00     15.51 o 
  -2  -1   5    49850.37    53770.41    472.59 o 
  -1  -1   5     1148.35     1199.27     35.85 o 
   0  -1   5     6274.10     6092.95     46.88 o 
   1  -1   5     3297.31     3281.38     23.72 o 
   2  -1   5   163362.03   185785.58    469.11 o 
   3  -1   5      459.55      469.94     28.78 o 
   4  -1   5    59864.14    61953.75    647.24 o 
   5  -1   5     1630.39     1473.73     37.44 o 
   6  -1   5     6578.85     6133.77     53.43 o 
   7  -1   5     1367.93     1360.03     43.22 o 
   8  -1   5     3607.68     3268.17     54.97 o 
   9  -1   5       83.95        0.31      2.27 o 
  10  -1   5    10507.71    10418.59    133.94 o 
  11  -1   5     1949.89     2128.23     88.68 o 
  12  -1   5     6251.84     6402.30    126.26 o 
  13  -1   5     1740.02     1913.22     99.56 o 
  14  -1   5     1065.86     1054.02    100.32 o 
  15  -1   5      478.22      310.34    117.03 o 
  16  -1   5     1326.89     1337.95    116.53 o 
 -17   0   5      178.08       57.90    307.64 o 
 -16   0   5      819.41      822.51    104.46 o 
 -15   0   5        9.83        0.00     62.09 o 
 -14   0   5      526.84      549.40     84.63 o 
 -13   0   5     3780.06     4100.17    110.22 o 
 -12   0   5      128.66      743.41     65.80 o 
 -11   0   5      145.78      122.92     48.69 o 
 -10   0   5      442.62      329.24     40.14 o 
  -9   0   5     5730.98     6338.23     65.55 o 
  -8   0   5      961.18      852.83     40.33 o 
  -7   0   5        7.32        0.00     18.44 o 
  -6   0   5     2197.62     2274.23     29.88 o 
  -5   0   5     4222.36     4058.91     37.24 o 
  -4   0   5      627.15      414.96     26.86 o 
  -3   0   5      684.07      727.78     25.67 o 
  -2   0   5      156.67       51.31     36.92 o 
  -1   0   5     1254.58     1583.86     16.02 o 
   0   0   5     6376.08     4805.59     25.84 o 
   1   0   5     6903.60     7062.66     30.54 o 
   2   0   5    19969.69    17393.81    523.55 o 
   3   0   5       26.59       19.04     18.09 o 
   4   0   5     8345.76     8749.92    282.61 o 
   5   0   5      503.49      360.84     33.37 o 
   6   0   5     1875.10     2054.16     43.12 o 
   7   0   5     3424.86     2978.20     66.75 o 
   8   0   5       79.78       13.54     34.18 o 
   9   0   5      195.34      248.50     45.77 o 
  10   0   5     7785.30     7751.09     84.48 o 
  11   0   5      929.16      772.99     83.82 o 
  12   0   5     9651.65     9856.73    145.26 o 
  13   0   5      452.62      535.34     85.50 o 
  14   0   5      251.33      309.21     85.73 o 
  15   0   5      312.21       96.56    150.93 o 
  16   0   5      677.43      712.90    101.85 o 
 -17   1   5      263.89      287.30    100.64 o 
 -16   1   5      111.21       48.17    771.67 o 
 -15   1   5      286.76      343.04     85.14 o 
 -14   1   5      119.06      116.80     99.38 o 
 -13   1   5     1224.55     1327.56     86.70 o 
 -12   1   5    32956.17    34069.34    233.94 o 
 -11   1   5     1348.67     1502.95     76.61 o 
 -10   1   5    16750.57    16651.86    150.59 o 
  -9   1   5      292.69      276.74     26.89 o 
  -8   1   5      870.10      869.76     27.33 o 
  -7   1   5     3603.33     3219.45     35.66 o 
  -6   1   5    18052.16    18193.75     64.58 o 
  -5   1   5     1212.21     1044.01     24.57 o 
  -4   1   5    60625.36    65580.44    455.92 o 
  -3   1   5        7.39        2.20      6.56 o 
  -2   1   5    51784.02    55151.06    500.09 o 
  -1   1   5     1163.35     1306.93     50.80 o 
   0   1   5     6245.74     6044.48     58.34 o 
   1   1   5     3434.58     3665.14     43.08 o 
   2   1   5   160175.59   179584.53    752.25 o 
   3   1   5      479.46      484.72     48.83 o 
   4   1   5    60990.59    64541.30    140.82 o 
   5   1   5     1636.43     1492.37     37.51 o 
   6   1   5     6593.40     6320.20     66.99 o 
   7   1   5     1272.84     1401.23     42.23 o 
   8   1   5     4059.79     3849.38     57.70 o 
   9   1   5       61.39       95.15     57.19 o 
  10   1   5    10913.03    10697.21    187.24 o 
  11   1   5     1839.13     1877.71     82.83 o 
  12   1   5     6103.74     6274.30     89.76 o 
  13   1   5     1502.98     1631.76     93.75 o 
  14   1   5     1089.13     1010.20     92.93 o 
  15   1   5      501.25      547.13    100.74 o 
  16   1   5     1416.69     1473.54    116.08 o 
 -17   2   5     1464.90     1309.61    111.81 o 
 -16   2   5       46.36        0.00     79.94 o 
 -15   2   5      131.55      164.18     96.10 o 
 -14   2   5      105.34       73.31    128.63 o 
 -13   2   5     1092.15      997.46     84.57 o 
 -12   2   5     2554.77     2647.12     93.86 o 
 -11   2   5     6113.47     6200.53    109.33 o 
 -10   2   5     1098.00      908.95     64.18 o 
  -9   2   5     1626.87     1525.20     40.93 o 
  -8   2   5     1287.63     1292.98     33.21 o 
  -7   2   5     3391.76     3666.04     37.35 o 
  -6   2   5      669.44      709.42     25.53 o 
  -5   2   5      497.94      503.71     22.27 o 
  -4   2   5     1005.64     1130.80     26.80 o 
  -3   2   5     4939.94     5610.34     78.53 o 
  -2   2   5     7974.49     6835.88     59.51 o 
  -1   2   5     5939.98     5845.20    103.94 o 
   0   2   5      435.57      251.84     22.50 o 
   1   2   5     9694.29    10723.39     50.63 o 
   2   2   5    13709.50    13430.78     84.33 o 
   3   2   5     3622.42     3636.49     40.94 o 
   4   2   5    14094.43    13388.80    164.56 o 
   5   2   5    11079.48    11663.72    140.67 o 
   6   2   5     4297.23     4680.38     79.21 o 
   7   2   5     3652.77     4014.85     80.24 o 
   8   2   5     1461.53     1408.09     49.59 o 
   9   2   5     3203.32     3211.49     59.06 o 
  10   2   5     2918.70     2944.82     62.17 o 
  11   2   5       98.49       63.12     41.94 o 
  12   2   5     4448.44     4838.67     81.50 o 
  13   2   5      477.59      442.23     56.06 o 
  14   2   5     1020.83     1025.19     92.87 o 
  15   2   5      578.32      440.09    100.08 o 
  16   2   5     3062.53     3377.53    127.92 o 
 -17   3   5      219.70      215.57    131.70 o 
 -16   3   5     1397.11     1509.19    110.09 o 
 -15   3   5      869.21      922.02     91.66 o 
 -14   3   5     3870.39     3777.52    113.37 o 
 -13   3   5     1522.53     1655.04     87.95 o 
 -12   3   5    15061.96    14581.75    159.25 o 
 -11   3   5     1301.32     1219.83     75.53 o 
 -10   3   5    26788.54    27435.98    238.39 o 
  -9   3   5       15.47        0.00      5.26 o 
  -8   3   5     1623.56     1483.01     31.86 o 
  -7   3   5       37.00      101.42     27.30 o 
  -6   3   5    53548.68    57056.96    381.64 o 
  -5   3   5     1070.30     1104.23     40.49 o 
  -4   3   5    23792.17    23334.56    209.96 o 
  -3   3   5      156.83      108.21     22.21 o 
  -2   3   5    27619.66    30247.06     73.88 o 
  -1   3   5      928.28     1085.46     27.06 o 
   0   3   5     3822.32     3609.46     37.84 o 
   1   3   5     2895.41     2982.72    139.44 o 
   2   3   5    41666.20    43690.32     81.92 o 
   3   3   5       68.02      129.94     36.05 o 
   4   3   5    47249.52    48171.38    414.38 o 
   5   3   5      682.53      568.57     41.79 o 
   6   3   5     3673.58     4019.50     51.11 o 
   7   3   5      595.34      629.08     34.18 o 
   8   3   5     1384.07     1348.03     43.72 o 
   9   3   5      944.68      978.37     46.49 o 
  10   3   5     7180.99     6856.32     80.73 o 
  11   3   5      238.05      221.46     50.97 o 
  12   3   5     3694.09     3495.54    107.18 o 
  13   3   5      967.34      950.63     61.41 o 
  14   3   5     1641.89     1942.98     74.19 o 
  15   3   5      452.61      412.15    114.11 o 
  16   3   5     3991.95     4071.75    133.67 o 
 -16   4   5       16.20        0.00      7.29 o 
 -15   4   5      262.13      140.49    102.30 o 
 -14   4   5      516.07      495.59     83.86 o 
 -13   4   5      519.85      742.88     79.26 o 
 -12   4   5      307.21      321.93     76.33 o 
 -11   4   5     3938.31     3737.77     65.60 o 
 -10   4   5      143.90      189.38     30.98 o 
  -9   4   5     4348.08     4215.09     46.28 o 
  -8   4   5     1251.48     1258.88     31.36 o 
  -7   4   5     5514.90     5972.97     71.94 o 
  -6   4   5     5510.72     4958.76    105.06 o 
  -5   4   5     1205.63     1244.41     31.58 o 
  -4   4   5     1254.11     1308.34     29.86 o 
  -3   4   5   175882.86   200916.92    797.53 o 
  -2   4   5     1463.39     1231.95     23.69 o 
  -1   4   5     8301.58     9589.66     91.18 o 
   0   4   5     7358.17     6887.08     47.96 o 
   1   4   5     4894.00     5486.28     45.40 o 
   2   4   5      421.96      372.73     20.45 o 
   3   4   5     5344.87     5688.70     91.61 o 
   4   4   5     4602.00     4259.70     44.51 o 
   5   4   5     2511.70     3035.31     42.72 o 
   6   4   5     2835.16     3222.90     46.32 o 
   7   4   5      621.49      681.81     36.63 o 
   8   4   5      653.50      706.80     72.82 o 
   9   4   5     6462.33     6474.91     72.87 o 
  10   4   5     3702.57     3632.01     69.25 o 
  11   4   5      426.76      343.68     67.67 o 
  12   4   5     2308.66     2394.48     67.86 o 
  13   4   5      505.13      359.83     62.03 o 
  14   4   5      194.33      141.78     52.95 o 
  15   4   5      103.08        0.00     78.66 o 
  16   4   5     3880.38     4099.93    130.77 o 
 -16   5   5      920.66      676.67    106.66 o 
 -15   5   5      244.61      182.56     88.03 o 
 -14   5   5     1813.73     1906.06     96.21 o 
 -13   5   5      144.33      124.95     55.67 o 
 -12   5   5     5907.00     6073.98     88.80 o 
 -11   5   5      543.46      556.36     38.62 o 
 -10   5   5    11637.24    11677.68     76.62 o 
  -9   5   5      574.57      523.32     31.32 o 
  -8   5   5      601.29      684.62     29.17 o 
  -7   5   5     1863.15     1845.10     40.01 o 
  -6   5   5    20601.22    20652.25    149.56 o 
  -5   5   5     1013.40      815.02     31.31 o 
  -4   5   5    98527.45   107891.77    302.40 o 
  -3   5   5     2992.85     2541.19     33.11 o 
  -2   5   5    50721.40    56902.41    179.29 o 
  -1   5   5      958.88     1186.47     85.36 o 
   0   5   5    13224.42    14922.17    115.24 o 
   1   5   5      808.20      674.75     29.93 o 
   2   5   5    14425.40    13209.72     48.44 o 
   3   5   5      379.59      317.19     21.30 o 
   4   5   5     3198.77     2319.62     30.62 o 
   5   5   5     6108.27     6790.86     56.14 o 
   6   5   5     3590.75     4096.13     49.64 o 
   7   5   5      575.70      574.68     37.22 o 
   8   5   5    18951.22    18991.58    298.51 o 
   9   5   5     1002.13      960.51     45.86 o 
  10   5   5     6707.65     7126.09    148.15 o 
  11   5   5      508.91      489.45     49.97 o 
  12   5   5     1576.19     1681.89     63.38 o 
  13   5   5      803.38      825.32     61.40 o 
  14   5   5      527.31      435.61     65.55 o 
  15   5   5      866.07      867.91     76.15 o 
 -16   6   5      124.91       35.89    624.56 o 
 -15   6   5      185.11      145.43    152.97 o 
 -14   6   5     1341.04     1328.21     65.58 o 
 -13   6   5     3296.05     3558.72     73.36 o 
 -12   6   5      759.38      700.08     50.95 o 
 -11   6   5     1696.13     1586.10     51.53 o 
 -10   6   5      995.56     1016.02     38.05 o 
  -9   6   5     1358.92     1470.75     45.16 o 
  -8   6   5     2137.48     2069.94     36.55 o 
  -7   6   5     3088.35     3081.05     37.54 o 
  -6   6   5     2945.63     2692.70     42.95 o 
  -5   6   5     8234.88     8876.74     61.58 o 
  -4   6   5     1858.26     1910.00     35.76 o 
  -3   6   5     7657.04     7484.23     50.69 o 
  -2   6   5     4743.15     5157.57     81.46 o 
  -1   6   5    12785.74    13760.70    128.88 o 
   0   6   5      141.30       65.85     27.79 o 
   1   6   5     6376.85     6982.79     71.88 o 
   2   6   5      172.36      111.57     18.10 o 
   3   6   5     9155.99    10032.35     77.00 o 
   4   6   5     1708.79     1474.36     27.08 o 
   5   6   5     5376.11     5032.18     61.60 o 
   6   6   5      569.63      717.75     26.29 o 
   7   6   5     1685.38     1699.19     43.24 o 
   8   6   5     2870.66     2891.10     63.19 o 
   9   6   5     4010.25     4006.96     63.07 o 
  10   6   5     1632.29     1740.29     55.61 o 
  11   6   5      422.62      505.49     55.52 o 
  12   6   5      930.60      957.96     57.63 o 
  13   6   5      545.01      463.68     60.83 o 
  14   6   5      313.87      313.54     80.78 o 
  15   6   5      629.46      731.66     71.63 o 
 -16   7   5      358.22      404.89     97.32 o 
 -15   7   5      302.31      252.26     70.39 o 
 -14   7   5     1871.30     1952.09     68.81 o 
 -13   7   5     1316.43     1552.83     60.59 o 
 -12   7   5    15504.87    15383.58    116.07 o 
 -11   7   5      306.96      343.30     39.99 o 
 -10   7   5     5274.78     5094.33     54.88 o 
  -9   7   5      764.70      824.72     33.89 o 
  -8   7   5      546.87      504.96     30.72 o 
  -7   7   5     1085.96     1068.08     38.42 o 
  -6   7   5     1568.02     1364.36     47.14 o 
  -5   7   5     1803.86     1958.86     47.53 o 
  -4   7   5   112315.30   126959.35    305.28 o 
  -3   7   5      478.65      403.01     28.04 o 
  -2   7   5    31907.38    34284.07    100.32 o 
  -1   7   5     7786.50     6777.84     72.40 o 
   0   7   5     2333.15     2806.99     41.64 o 
   1   7   5     2613.58     2106.66     39.59 o 
   2   7   5     8601.26     8969.48    116.12 o 
   3   7   5     1944.63     1800.28     25.58 o 
   4   7   5    47046.36    47562.98    293.79 o 
   5   7   5     2008.16     1707.13     29.59 o 
   6   7   5     4242.33     4458.13     40.98 o 
   7   7   5     2409.75     2340.26     36.22 o 
   8   7   5     4732.38     4342.94     47.81 o 
   9   7   5     3590.21     3499.23     60.41 o 
  10   7   5     5063.31     5238.71     73.88 o 
  11   7   5      523.00      496.97     51.09 o 
  12   7   5     2190.55     2325.69     68.57 o 
  13   7   5     2230.52     2179.97     69.05 o 
  14   7   5      896.22      800.63     70.74 o 
  15   7   5     1312.52     1396.83     76.77 o 
 -16   8   5      619.37      770.39     74.87 o 
 -15   8   5      101.49       13.50     22.58 o 
 -14   8   5      200.44      325.13     53.54 o 
 -13   8   5      562.58      648.92     55.13 o 
 -12   8   5      886.19      963.03     43.34 o 
 -11   8   5      337.34      367.57     37.80 o 
 -10   8   5      270.55      323.57     35.00 o 
  -9   8   5     1199.45     1248.80     37.11 o 
  -8   8   5      469.21      500.24     42.54 o 
  -7   8   5     1831.68     1984.30     57.83 o 
  -6   8   5     1220.11     1148.53     38.18 o 
  -5   8   5      447.74      355.45     30.40 o 
  -4   8   5     3742.54     3738.66     47.62 o 
  -3   8   5     9416.12    10043.04     79.90 o 
  -2   8   5     6295.21     5939.10     50.68 o 
  -1   8   5     4570.27     5154.94     49.28 o 
   0   8   5     7615.83     7047.31     44.89 o 
   1   8   5     2171.43     2340.92     42.77 o 
   2   8   5     3450.29     3175.62     44.85 o 
   3   8   5     1504.95     1361.52     22.89 o 
   4   8   5     2439.04     2478.95     42.04 o 
   5   8   5     3962.80     4068.67     37.07 o 
   6   8   5     4524.05     4410.98     84.17 o 
   7   8   5     2856.21     2905.98     38.69 o 
   8   8   5     1400.68     1360.71     34.94 o 
   9   8   5     2340.37     2492.78     42.45 o 
  10   8   5     1695.87     1533.66     41.72 o 
  11   8   5     1625.92     1506.29     45.21 o 
  12   8   5      709.95      740.06     56.73 o 
  13   8   5     2397.88     2334.95     72.35 o 
  14   8   5      343.80      426.68     64.44 o 
  15   8   5     1160.89     1329.57     72.92 o 
 -15   9   5       68.02        2.15     21.93 o 
 -14   9   5      966.47     1047.43     64.16 o 
 -13   9   5      149.19      152.10     45.75 o 
 -12   9   5     7166.91     7235.21    120.57 o 
 -11   9   5      105.67      110.67     45.32 o 
 -10   9   5     5676.25     5730.28     59.65 o 
  -9   9   5      365.51      313.87     59.17 o 
  -8   9   5        9.56        6.32     42.67 o 
  -7   9   5      740.99      637.21     40.88 o 
  -6   9   5      486.06      471.59     36.12 o 
  -5   9   5     3200.20     3167.55    110.50 o 
  -4   9   5    69607.16    75216.84    742.04 o 
  -3   9   5     2966.35     2677.47     42.35 o 
  -2   9   5    29265.72    30012.82    133.08 o 
  -1   9   5     3703.71     3469.21     41.89 o 
   0   9   5    36695.78    39780.41    136.00 o 
   1   9   5      231.01      234.75     34.08 o 
   2   9   5    12010.91    11208.88    266.80 o 
   3   9   5      413.09      372.49     17.39 o 
   4   9   5     6206.51     6048.39     80.89 o 
   5   9   5     3220.20     3000.85     33.29 o 
   6   9   5     5644.06     5333.16     44.26 o 
   7   9   5     2872.48     2825.41     69.50 o 
   8   9   5     6463.70     6185.59     53.29 o 
   9   9   5     3360.43     3095.77     48.53 o 
  10   9   5     1608.99     1602.97     42.02 o 
  11   9   5      305.08      284.73     40.85 o 
  12   9   5     1518.10     1542.98    109.20 o 
  13   9   5     1584.62     1555.02     67.13 o 
  14   9   5       91.47       19.12    139.02 o 
 -15  10   5      316.96      244.58    102.37 o 
 -13  10   5      521.61      535.90     56.50 o 
 -12  10   5      241.52      246.39     41.27 o 
 -11  10   5      617.59      657.55     54.35 o 
 -10  10   5      177.65      186.59     50.04 o 
  -9  10   5      527.73      642.81     69.03 o 
  -8  10   5     1740.15     1761.80     50.16 o 
  -7  10   5      498.46      563.66     40.25 o 
  -6  10   5     1600.69     1547.96     44.24 o 
  -5  10   5      667.89      621.06     35.53 o 
  -4  10   5     1325.15     1258.05     39.61 o 
  -3  10   5    47863.85    51793.93    258.73 o 
  -2  10   5     1258.61     1424.21     31.86 o 
  -1  10   5     2281.99     2734.10     36.65 o 
   0  10   5      695.13      725.86     26.74 o 
   1  10   5      358.08      612.95     25.37 o 
   2  10   5      223.60      220.54     24.32 o 
   3  10   5     3493.33     3498.32     98.61 o 
   4  10   5      530.73      492.12     19.10 o 
   5  10   5      653.08      615.21     23.46 o 
   6  10   5      255.49      202.43     25.46 o 
   7  10   5      179.95      228.16     26.69 o 
   8  10   5     1194.05     1209.07     36.56 o 
   9  10   5     5251.68     5275.47     58.96 o 
  10  10   5     1493.93     1522.56     70.79 o 
  11  10   5      227.93      188.67    118.06 o 
  12  10   5      739.77      764.54     96.33 o 
  13  10   5      161.05       20.38    319.83 o 
  14  10   5       32.56        0.00     44.42 o 
 -15  11   5      808.60      924.01    106.09 o 
 -14  11   5      522.43      397.83     85.16 o 
 -13  11   5      452.47      307.21     94.06 o 
 -12  11   5      756.64      849.90     93.22 o 
 -11  11   5      517.66      477.73     55.21 o 
 -10  11   5     9231.04     9365.77     97.05 o 
  -9  11   5      162.62      189.59     45.52 o 
  -8  11   5      615.22      591.14     46.01 o 
  -7  11   5     1214.06     1246.68     47.91 o 
  -6  11   5     3114.10     3064.83    103.75 o 
  -5  11   5     3229.13     3096.33     52.32 o 
  -4  11   5     6769.64     6239.85     88.58 o 
  -3  11   5     2259.36     2360.77     44.94 o 
  -2  11   5     8729.04     9556.49     55.26 o 
  -1  11   5     2490.13     2297.73     30.20 o 
   0  11   5     1093.64     1089.59     25.64 o 
   1  11   5     1445.97     1322.18     43.65 o 
   2  11   5     5713.63     5639.33     61.41 o 
   3  11   5       36.65       48.12     31.51 o 
   4  11   5     4133.03     3648.63    192.86 o 
   5  11   5     1328.45     1410.70     25.79 o 
   6  11   5     6828.73     6779.07     70.23 o 
   7  11   5     2693.16     2674.72     55.26 o 
   8  11   5     2725.63     2747.13     57.57 o 
   9  11   5     2013.14     1967.01     58.64 o 
  10  11   5     1295.16     1265.27     95.55 o 
  11  11   5      147.97       90.55     75.13 o 
  12  11   5     2417.47     2553.81    116.74 o 
  13  11   5      254.46      140.33     79.55 o 
  14  11   5      728.84      692.67    111.55 o 
 -14  12   5      107.97       57.40     88.84 o 
 -13  12   5     1253.43     1214.71     67.62 o 
 -12  12   5      224.81      282.56     57.64 o 
 -11  12   5     3096.29     2984.12    103.90 o 
 -10  12   5     1175.53     1107.39     67.80 o 
  -9  12   5      134.45      201.80     48.94 o 
  -8  12   5      300.34      295.47     46.57 o 
  -7  12   5      640.46      663.46     45.50 o 
  -6  12   5     3060.93     2806.02     57.01 o 
  -5  12   5     5369.32     5661.22     67.25 o 
  -4  12   5      300.61      275.47     24.49 o 
  -3  12   5    15367.74    15106.62     68.11 o 
  -2  12   5     1022.83      997.99     26.13 o 
  -1  12   5      912.88      958.50     26.45 o 
   0  12   5     4688.71     4910.90     40.89 o 
   1  12   5     9701.74     9712.58     62.93 o 
   2  12   5     2660.04     2670.50     60.39 o 
   3  12   5       80.97      124.79     35.23 o 
   4  12   5      254.69      235.47     36.74 o 
   5  12   5     2660.87     2713.23     62.84 o 
   6  12   5      777.62      821.20     44.39 o 
   7  12   5      854.35      923.24     47.94 o 
   8  12   5      168.56      198.90     52.49 o 
   9  12   5     9669.76     9738.38    204.14 o 
  10  12   5      174.82      224.31     85.51 o 
  11  12   5     1417.40     1317.79    102.12 o 
  12  12   5     1124.43     1247.44    102.86 o 
  13  12   5      287.98      148.90     99.42 o 
 -14  13   5       88.83        0.00    122.64 o 
 -13  13   5       94.20      166.68     69.97 o 
 -12  13   5      811.40      808.02     66.17 o 
 -11  13   5      789.82      825.91     59.40 o 
 -10  13   5     2698.50     2741.52     71.15 o 
  -9  13   5      979.98     1057.58     56.93 o 
  -8  13   5      369.69      434.63     49.18 o 
  -7  13   5      648.08      747.43     48.80 o 
  -6  13   5     1821.02     2060.34     54.80 o 
  -5  13   5      679.76      780.02     27.27 o 
  -4  13   5     6241.84     6052.54     47.49 o 
  -3  13   5     3231.59     3293.55     36.42 o 
  -2  13   5     1403.01     1532.65     30.37 o 
  -1  13   5     3220.46     3164.10     36.97 o 
   0  13   5     4645.07     4662.68     42.62 o 
   1  13   5     3402.05     3260.95     38.78 o 
   2  13   5    14727.92    14737.44     98.51 o 
   3  13   5       33.56        0.00     42.71 o 
   4  13   5      284.08      209.64     53.78 o 
   5  13   5      292.35      304.47     60.55 o 
   6  13   5     7400.18     7580.99     79.40 o 
   7  13   5     4325.56     4419.90    159.69 o 
   8  13   5     5034.71     4901.81     94.22 o 
   9  13   5     2618.50     2836.33    108.93 o 
  10  13   5     1040.35     1021.20     91.87 o 
  11  13   5      349.01      477.54     94.07 o 
  12  13   5     6780.94     6568.50    154.05 o 
  13  13   5      387.01      438.56    107.36 o 
 -13  14   5     1310.36     1447.53     74.26 o 
 -12  14   5      297.07      220.29     66.80 o 
 -11  14   5     9194.81     9581.50    111.21 o 
 -10  14   5      558.54      553.90     57.11 o 
  -9  14   5      819.83      929.14     57.71 o 
  -8  14   5      856.33      887.76     55.86 o 
  -7  14   5      826.71      805.63     54.00 o 
  -6  14   5      691.55      774.25     66.53 o 
  -5  14   5     1174.08     1163.32     35.58 o 
  -4  14   5        9.15        0.00     29.22 o 
  -3  14   5    12748.71    12696.81     95.06 o 
  -2  14   5       69.04       45.22     24.68 o 
  -1  14   5      526.72      576.56     28.88 o 
   0  14   5     1669.94     1569.55     33.10 o 
   1  14   5     9288.52     9402.37     58.28 o 
   2  14   5     1073.43     1075.86     37.58 o 
   3  14   5      172.61       67.99     67.20 o 
   4  14   5     1317.22     1222.66     97.10 o 
   5  14   5     7354.90     7287.56     79.80 o 
   6  14   5     4425.34     4259.00     97.69 o 
   7  14   5      271.82      329.96     45.73 o 
   8  14   5       37.98       18.60     52.01 o 
  10  14   5       55.32       31.24     55.06 o 
  11  14   5     1276.85     1494.43    108.95 o 
  12  14   5       61.84       56.96    103.29 o 
 -13  15   5     1164.92     1291.80     84.34 o 
 -12  15   5     1287.13     1186.93     71.54 o 
 -11  15   5      152.56      181.15     53.67 o 
 -10  15   5      346.69      361.68     74.00 o 
  -9  15   5      223.17      237.23     52.24 o 
  -8  15   5      276.72      381.47     56.73 o 
  -7  15   5     1733.99     1797.17     90.46 o 
  -6  15   5     4002.17     4226.08     73.29 o 
  -5  15   5     1332.02     1269.63     53.12 o 
  -4  15   5     4727.19     4665.39     61.98 o 
  -3  15   5     1068.70     1014.30     31.68 o 
  -2  15   5     1132.50     1089.33     32.65 o 
  -1  15   5     3004.08     2935.62     41.74 o 
   0  15   5      835.28      854.85     32.26 o 
   1  15   5     1964.00     1898.82     37.79 o 
   2  15   5     6004.24     6026.86     69.25 o 
   3  15   5     1078.00      994.82     54.51 o 
   4  15   5     4816.96     4880.40    121.79 o 
   5  15   5     3576.80     3579.19     64.50 o 
   6  15   5     2882.49     3140.39     84.86 o 
   7  15   5     6080.54     6199.77    140.38 o 
   8  15   5      814.93      840.10     93.17 o 
   9  15   5      707.61      728.73     96.06 o 
  10  15   5     2659.31     2666.26    119.72 o 
  11  15   5     1007.71      964.97    100.77 o 
  12  15   5     2201.33     2324.77    124.28 o 
 -12  16   5       87.75       95.25     58.62 o 
 -11  16   5     4903.03     4839.68    147.20 o 
 -10  16   5       80.80       94.21     47.79 o 
  -9  16   5     1125.27     1219.08     65.86 o 
  -8  16   5     1370.53     1369.71     62.28 o 
  -7  16   5     1105.17     1057.66     60.37 o 
  -6  16   5     1710.93     1705.56     62.18 o 
  -5  16   5     6826.13     6916.52    109.74 o 
  -4  16   5      397.75      399.73     39.87 o 
  -3  16   5     1838.23     2017.58     47.98 o 
  -2  16   5     1889.91     1771.82     37.43 o 
  -1  16   5      496.63      512.06     32.96 o 
   0  16   5     2787.16     2863.77     42.86 o 
   1  16   5      738.84      787.88     34.30 o 
   2  16   5      782.34      788.58     40.20 o 
   3  16   5      124.11      159.18     63.32 o 
   4  16   5      489.48      542.62     48.92 o 
   5  16   5     1336.16     1364.75     55.31 o 
   6  16   5     1627.10     1670.69     56.94 o 
   7  16   5     1030.74     1206.20     91.70 o 
   8  16   5      540.50      573.24     91.67 o 
   9  16   5      561.70      434.75     95.84 o 
  10  16   5       96.67       53.65     72.15 o 
  11  16   5      676.95      717.22    106.05 o 
 -11  17   5      144.74      278.38     62.55 o 
 -10  17   5      128.45      133.77     74.98 o 
  -9  17   5     2951.77     3180.31     80.72 o 
  -8  17   5      197.68      159.94     64.22 o 
  -7  17   5      381.87      321.45     55.11 o 
  -6  17   5     1169.41     1181.34     84.68 o 
  -5  17   5       67.41      142.09     43.26 o 
  -4  17   5      784.86      912.97     47.02 o 
  -3  17   5       97.42       54.36     25.50 o 
  -2  17   5      212.08      275.91     33.37 o 
  -1  17   5     1725.46     1862.84     40.58 o 
   0  17   5      154.33      181.00     33.30 o 
   1  17   5     1350.70     1268.43     45.50 o 
   2  17   5      817.08      762.92     40.99 o 
   3  17   5      480.74      491.31     41.17 o 
   4  17   5     2890.37     2803.97    117.41 o 
   5  17   5     1889.05     1941.24     60.56 o 
   6  17   5      456.75      370.19     54.34 o 
   7  17   5     4952.54     5247.90    133.93 o 
   8  17   5     1921.23     1754.42    106.49 o 
   9  17   5       23.87       87.96     93.29 o 
  10  17   5      683.37      645.31    102.84 o 
 -11  18   5     3834.45     3741.77     93.90 o 
 -10  18   5       58.39        3.51     68.78 o 
  -9  18   5     1721.28     1687.59     72.62 o 
  -8  18   5     1610.45     1570.79     70.87 o 
  -7  18   5      460.24      489.06     61.97 o 
  -6  18   5      241.15      210.69     64.89 o 
  -5  18   5      425.91      445.89     47.41 o 
  -4  18   5      120.77      129.48     42.14 o 
  -3  18   5     1827.73     1596.02     51.64 o 
  -2  18   5      427.40      440.78     35.22 o 
  -1  18   5     1320.78     1388.62     40.02 o 
   0  18   5      686.02      694.59     37.53 o 
   1  18   5     1985.62     1833.56     58.82 o 
   2  18   5       43.38        4.63     14.77 o 
   3  18   5     1429.62     1420.06     48.41 o 
   4  18   5      181.60      145.98     49.06 o 
   5  18   5     1311.34     1248.82     60.41 o 
   6  18   5      128.15      188.74     96.75 o 
   7  18   5      111.41       86.61     64.30 o 
   8  18   5      408.52      469.81     98.96 o 
  10  18   5      259.13      100.52     87.74 o 
 -10  19   5       38.97        0.00     17.58 o 
  -9  19   5     1749.54     1762.14     76.44 o 
  -8  19   5        0.07        0.00     30.00 o 
  -7  19   5     1660.46     1624.75     69.43 o 
  -6  19   5      171.38      115.91     51.72 o 
  -5  19   5      499.72      540.13     49.77 o 
  -4  19   5      125.11       43.90     60.96 o 
  -3  19   5      213.35      268.28     44.51 o 
  -2  19   5      729.07      709.13     39.39 o 
  -1  19   5     2602.71     2594.96     47.20 o 
   0  19   5     1748.52     1824.58     53.49 o 
   1  19   5     1992.02     2040.74     54.16 o 
   2  19   5       60.73       69.63     40.49 o 
   3  19   5      436.05      454.22     47.47 o 
   4  19   5      194.21      182.29     50.18 o 
   5  19   5     2127.37     2200.16    109.45 o 
   6  19   5      787.58      984.30    100.53 o 
   7  19   5      871.13      984.97    102.06 o 
   8  19   5        8.34       29.14   1101.02 o 
   9  19   5      327.17      348.28    101.14 o 
  -8  20   5       16.57        0.00     91.32 o 
  -7  20   5      398.01      368.81     55.22 o 
  -6  20   5      433.28      333.48     51.61 o 
  -5  20   5      972.32      920.31     55.48 o 
  -4  20   5      225.41      213.86     49.88 o 
  -3  20   5     3141.46     3312.69     65.28 o 
  -2  20   5     1044.79      865.62     52.28 o 
  -1  20   5      316.73      338.60     45.52 o 
   0  20   5     1886.32     1783.82     67.56 o 
   1  20   5     2435.93     2415.37     58.99 o 
   2  20   5      582.57      584.83     49.40 o 
   3  20   5     2746.47     2827.38     61.57 o 
   4  20   5      843.49      700.58     52.10 o 
   5  20   5     1305.05     1257.57     71.02 o 
   6  20   5      626.60      643.67     97.86 o 
   7  20   5     1137.70     1281.59    110.98 o 
   8  20   5      110.42       57.03     73.07 o 
  -7  21   5     1139.96     1269.24     62.97 o 
  -6  21   5        9.83       68.31     49.55 o 
  -5  21   5      219.10      190.12     55.17 o 
  -4  21   5       21.52       43.31     85.82 o 
  -3  21   5      628.08      708.55     53.11 o 
  -2  21   5     2353.94     2350.94     79.29 o 
  -1  21   5     3256.59     3547.31     68.02 o 
   0  21   5      432.87      514.70     53.19 o 
   1  21   5      732.79      861.53     52.14 o 
   2  21   5      766.99      680.05     61.52 o 
   3  21   5      370.31      417.77     47.59 o 
   4  21   5      506.48      410.49     97.17 o 
   5  21   5     1820.22     1925.92     79.73 o 
   6  21   5      213.93      179.09     75.36 o 
  -5  22   5      591.62      488.41     58.06 o 
  -4  22   5      312.15      360.73     56.12 o 
  -3  22   5     3437.30     3507.24     72.37 o 
  -2  22   5        0.17        0.00     17.57 o 
  -1  22   5       28.39       89.98     40.25 o 
   0  22   5       59.38      129.36     61.18 o 
   1  22   5      481.89      434.82     55.38 o 
   2  22   5      645.17      648.09     55.89 o 
   3  22   5     2838.55     3065.38     89.33 o 
   4  22   5      590.71      595.09     71.87 o 
  -2  23   5       49.31       30.64     88.67 o 
  -1  23   5     4532.13     5022.24     81.17 o 
   0  23   5      637.55      507.04     56.38 o 
   1  23   5      181.72      216.51     55.69 o 
  -5 -22   6     1907.75     2072.86    123.04 o 
  -4 -22   6     1002.09      966.51    109.84 o 
  -3 -22   6     1934.96     1862.01    119.74 o 
  -7 -21   6     1032.52      981.97    104.22 o 
  -6 -21   6      367.84      391.29     96.72 o 
  -5 -21   6      237.83      232.03    110.09 o 
  -4 -21   6      120.03      232.95    100.14 o 
  -3 -21   6      378.20      466.98     94.81 o 
  -8 -20   6      131.62      150.58    105.67 o 
  -7 -20   6      112.58      105.56     80.40 o 
  -6 -20   6      323.80      288.32     94.33 o 
  -5 -20   6     2541.19     2742.49    116.88 o 
  -4 -20   6      164.38       98.87     72.58 o 
  -3 -20   6     3840.66     3919.28    124.27 o 
  -9 -19   6     3370.44     3808.85    131.29 o 
  -8 -19   6      232.97      285.24     89.33 o 
  -7 -19   6     1659.49     1803.99    108.14 o 
  -6 -19   6     1166.25     1269.94     98.24 o 
  -5 -19   6      824.71      767.20     90.80 o 
  -4 -19   6       15.86        0.00     10.73 o 
  -3 -19   6      477.26      474.17     85.96 o 
   8 -19   6      529.61      467.49     84.76 o 
 -10 -18   6      362.80      413.41    105.00 o 
  -9 -18   6      756.55      821.64     96.92 o 
  -8 -18   6     3073.81     2797.22    118.78 o 
  -7 -18   6       53.01      134.73     75.91 o 
  -6 -18   6      381.66      418.16     89.64 o 
  -5 -18   6     2249.07     2295.74    103.31 o 
  -4 -18   6     1178.08     1275.14     96.72 o 
  -3 -18   6      820.80      834.88     92.49 o 
   7 -18   6      704.77      715.44     80.48 o 
   8 -18   6      562.51      472.44     59.93 o 
   9 -18   6      195.66      235.44     54.10 o 
 -11 -17   6      137.94       48.05     45.17 o 
 -10 -17   6       48.27        0.00     92.41 o 
  -9 -17   6     5864.00     6141.06     92.76 o 
  -8 -17   6      822.98      826.95     57.39 o 
  -7 -17   6     2036.02     2053.39    102.55 o 
  -6 -17   6      116.74      116.43     74.63 o 
  -5 -17   6     1452.50     1314.44     89.37 o 
  -4 -17   6       45.50        0.00     40.42 o 
   4 -17   6     1073.81     1026.75     64.28 o 
   5 -17   6     1995.31     1876.48     76.09 o 
   6 -17   6     1409.21     1433.39     75.94 o 
   7 -17   6      836.38      724.02     80.01 o 
   8 -17   6      127.45      134.43     52.16 o 
   9 -17   6      464.67      362.06     60.74 o 
  10 -17   6      188.68      122.37    149.70 o 
 -12 -16   6     1233.15     1240.87     72.17 o 
 -11 -16   6     4341.68     4435.69    130.54 o 
 -10 -16   6       35.99       59.66    128.98 o 
  -9 -16   6      666.68      614.65     58.00 o 
  -8 -16   6     1988.87     2042.90     64.24 o 
  -7 -16   6     1022.23     1038.88     53.87 o 
  -6 -16   6      138.65       65.55     66.50 o 
  -5 -16   6     6015.65     6460.38     91.53 o 
  -4 -16   6      667.67      570.26     80.17 o 
  -3 -16   6     2084.76     1663.21     94.58 o 
   3 -16   6     3139.92     3202.28     73.33 o 
   4 -16   6      648.21      587.53     58.82 o 
   5 -16   6     1155.67     1223.63     72.13 o 
   6 -16   6     2963.32     2793.75     88.30 o 
   7 -16   6     3375.33     3469.00     96.29 o 
   8 -16   6     1894.29     1999.60    131.73 o 
   9 -16   6      792.91      617.40    102.82 o 
  10 -16   6      584.26      611.87     96.32 o 
  11 -16   6     2104.22     2276.06    114.05 o 
 -13 -15   6      761.39      735.67     72.25 o 
 -12 -15   6      912.66      780.77     68.57 o 
 -11 -15   6      311.20      165.33     62.72 o 
 -10 -15   6      142.99       98.77     65.17 o 
  -9 -15   6     2999.60     3015.64     73.24 o 
  -8 -15   6     1145.23     1034.28    103.21 o 
  -7 -15   6     3583.45     3889.01     69.38 o 
  -6 -15   6     5559.85     5618.49     74.06 o 
  -5 -15   6     1016.66     1235.01     49.48 o 
  -4 -15   6     1647.65     1746.87     87.35 o 
  -3 -15   6     2607.34     2589.18     88.95 o 
   0 -15   6      455.10      407.29     41.31 o 
   1 -15   6     1850.83     1815.06     54.34 o 
   2 -15   6     3309.87     3488.07     69.25 o 
   3 -15   6     2644.63     2707.89     70.55 o 
   4 -15   6     1176.12     1173.90     63.20 o 
   6 -15   6     2457.93     2627.90     85.85 o 
   7 -15   6     6166.68     6248.84    114.90 o 
   8 -15   6      499.50      541.58     52.58 o 
   9 -15   6       15.35       20.37     46.86 o 
  10 -15   6       17.58       21.63    423.41 o 
  11 -15   6      529.59      702.29     97.67 o 
  12 -15   6       15.27        0.00     91.82 o 
 -13 -14   6      101.27      109.37     65.73 o 
 -12 -14   6      468.95      426.99     63.49 o 
 -11 -14   6     3580.91     3720.14     80.39 o 
 -10 -14   6      417.09      446.36     58.72 o 
  -9 -14   6      704.14      719.46     56.86 o 
  -8 -14   6      956.92     1091.21     54.99 o 
  -7 -14   6     1114.62     1129.29     51.56 o 
  -6 -14   6      438.41      454.13     49.19 o 
  -5 -14   6      578.50      588.98     43.71 o 
  -4 -14   6      411.27      431.90     38.95 o 
  -3 -14   6     3881.01     3657.71    112.55 o 
  -2 -14   6      397.64      415.30     35.89 o 
  -1 -14   6     3289.24     3262.72     54.56 o 
   0 -14   6     1422.54     1491.63     48.88 o 
   1 -14   6      817.82      781.72     45.74 o 
   2 -14   6     2956.16     2846.21     64.31 o 
   3 -14   6     3667.25     3589.71     73.45 o 
   4 -14   6      764.22      777.11     60.66 o 
   6 -14   6     4652.45     4557.20     95.98 o 
   7 -14   6     8602.53     8525.78    126.00 o 
   8 -14   6      640.96      645.45     51.43 o 
   9 -14   6      143.91      153.33     81.61 o 
  10 -14   6      128.45      156.32     74.46 o 
  11 -14   6     2440.90     2546.40    110.84 o 
  12 -14   6      415.78      475.83    101.81 o 
 -14 -13   6      133.65      194.05     59.76 o 
 -13 -13   6      496.18      488.53     63.31 o 
 -12 -13   6      966.70      985.16     65.66 o 
 -11 -13   6     1187.80     1084.60     63.94 o 
 -10 -13   6      736.04      703.17     56.40 o 
  -9 -13   6     5480.26     5784.02    147.14 o 
  -8 -13   6       87.65       42.83     58.94 o 
  -7 -13   6     4661.54     4658.04    124.17 o 
  -6 -13   6     1878.52     1699.15     59.72 o 
  -5 -13   6     6874.47     7087.00     71.66 o 
  -4 -13   6      553.44      630.42     38.53 o 
  -3 -13   6     2190.67     2071.65     77.58 o 
  -2 -13   6      276.63      225.46     36.97 o 
  -1 -13   6    11933.91    11845.95     87.51 o 
   0 -13   6      571.89      625.86     43.26 o 
   1 -13   6     2861.55     2841.30     59.44 o 
   2 -13   6      517.14      530.56     47.46 o 
   3 -13   6     3506.50     3570.49     71.96 o 
   4 -13   6      204.22      150.38     55.58 o 
   6 -13   6        3.39       53.75    146.31 o 
   7 -13   6    14422.46    13822.89    148.53 o 
   8 -13   6      425.27      323.69     48.06 o 
   9 -13   6      871.23      848.97     52.76 o 
  10 -13   6      548.23      431.79     78.41 o 
  11 -13   6      872.64      866.59     93.23 o 
  12 -13   6      382.35      390.59     94.34 o 
  13 -13   6       20.88        0.00     84.83 o 
 -14 -12   6     1098.62     1079.19     70.68 o 
 -13 -12   6      735.02      667.90     65.64 o 
 -12 -12   6     1106.65     1064.89     64.24 o 
 -11 -12   6      802.31      776.50     61.20 o 
 -10 -12   6      332.83      310.98     54.02 o 
  -9 -12   6     1576.66     1485.11     69.35 o 
  -8 -12   6     1515.79     1420.28     52.98 o 
  -7 -12   6      287.91      267.42     44.87 o 
  -6 -12   6      712.80      691.28     43.30 o 
  -5 -12   6     3945.93     4212.49     59.14 o 
  -4 -12   6      891.73      925.37     66.58 o 
  -3 -12   6     3682.53     3892.77     88.12 o 
  -2 -12   6     7723.80     7372.92     67.83 o 
  -1 -12   6     3683.17     3582.25     54.08 o 
   0 -12   6     7805.73     8417.48     78.93 o 
   1 -12   6     1766.81     1692.81     50.78 o 
   2 -12   6     4279.69     4482.53     71.28 o 
   3 -12   6     1409.60     1429.81     55.93 o 
   4 -12   6      385.07      310.32     54.29 o 
   5 -12   6     3221.83     2900.68     73.86 o 
   6 -12   6     5455.22     5670.37    100.28 o 
   7 -12   6     5275.66     5304.34    102.76 o 
   8 -12   6     5511.27     5311.65    100.14 o 
   9 -12   6      912.74      988.65     49.31 o 
  10 -12   6      262.95      265.21     85.45 o 
  11 -12   6     3067.54     3335.92    113.33 o 
  12 -12   6     5788.86     5514.76    140.14 o 
  13 -12   6      449.15      414.59    106.32 o 
 -15 -11   6     2387.84     2711.27     86.83 o 
 -14 -11   6      190.74      256.28     62.08 o 
 -13 -11   6     2055.13     2024.67     72.29 o 
 -12 -11   6      291.22      279.71     54.37 o 
 -11 -11   6      803.42      763.63     56.89 o 
 -10 -11   6     2119.53     1963.71    160.60 o 
  -9 -11   6     2395.51     2294.75     61.18 o 
  -8 -11   6      806.96      765.64     46.66 o 
  -7 -11   6     3266.30     2975.14     56.87 o 
  -6 -11   6     1214.74     1079.71     89.86 o 
  -5 -11   6     1890.36     1684.42     43.20 o 
  -4 -11   6     3679.99     3422.06     49.05 o 
  -2 -11   6      737.23      728.34     60.76 o 
  -1 -11   6     7973.49     7812.44     71.44 o 
   0 -11   6     1057.20     1049.08     41.84 o 
   1 -11   6     2208.06     2212.08     52.53 o 
   2 -11   6       30.41        0.00      1.26 o 
   3 -11   6     1753.75     1943.91     57.43 o 
   4 -11   6      189.05      225.14     49.85 o 
   5 -11   6     1710.92     1858.59     65.57 o 
   6 -11   6      279.83      239.35     57.52 o 
   7 -11   6     8447.74     8256.30    118.17 o 
   8 -11   6      963.68      929.81     45.55 o 
   9 -11   6     5324.44     5204.97     89.79 o 
  10 -11   6      905.36      844.94     84.10 o 
  11 -11   6      342.16      407.10     91.05 o 
  12 -11   6     1414.68     1715.64    107.45 o 
  13 -11   6      430.01      278.64    100.18 o 
  14 -11   6       76.43      102.24     78.53 o 
 -15 -10   6      312.51      228.19     62.10 o 
 -14 -10   6     4133.96     4124.96     86.61 o 
 -13 -10   6      996.64      933.19     64.74 o 
 -12 -10   6     1029.37     1097.24     61.79 o 
 -11 -10   6      441.21      446.32     55.42 o 
 -10 -10   6     1463.90     1499.52     58.08 o 
  -9 -10   6      233.15      207.50     42.87 o 
  -8 -10   6     4998.96     4989.78     68.14 o 
  -7 -10   6      318.34      324.34     38.95 o 
  -6 -10   6     8928.89     9200.71     76.48 o 
  -5 -10   6      312.99      302.69     33.57 o 
  -4 -10   6     4387.58     4747.67    157.93 o 
  -3 -10   6    10323.75    10102.45    112.92 o 
  -2 -10   6     7865.48     9505.94    107.20 o 
  -1 -10   6     2088.75     2089.23     44.81 o 
   0 -10   6    12392.41    12232.76     89.04 o 
   1 -10   6      276.31      243.65     45.19 o 
   3 -10   6     1223.18     1349.14     52.93 o 
   4 -10   6      775.08      886.46     55.59 o 
   5 -10   6      665.80      749.66     54.47 o 
   6 -10   6     5993.37     5740.79     96.12 o 
   7 -10   6     3814.08     3706.85     96.25 o 
   8 -10   6     5437.55     5208.24     94.16 o 
   9 -10   6     1253.94     1117.66     46.08 o 
  10 -10   6      523.62      452.78     79.47 o 
  11 -10   6      794.03      707.21     91.84 o 
  12 -10   6     2421.51     2508.07    110.68 o 
  13 -10   6     1393.26     1559.27    108.06 o 
  14 -10   6      273.01      348.99    110.32 o 
 -15  -9   6        4.86        0.00     23.44 o 
 -14  -9   6      385.03      480.30     62.32 o 
 -13  -9   6     3506.00     3381.68     79.17 o 
 -12  -9   6      583.84      628.50     93.95 o 
 -11  -9   6      352.60      340.10     58.21 o 
 -10  -9   6     1760.54     1676.45     57.26 o 
  -9  -9   6     1878.85     1812.50     54.76 o 
  -8  -9   6       10.68        0.00     33.40 o 
  -7  -9   6     4209.05     3813.41     57.86 o 
  -6  -9   6      194.49      245.32     36.78 o 
  -5  -9   6     2752.09     2700.49     46.42 o 
  -4  -9   6     9963.63    10341.45    123.77 o 
  -3  -9   6     9246.03     9029.22    102.00 o 
  -2  -9   6      629.87      676.09     52.88 o 
   1  -9   6     1251.70     1174.12     46.94 o 
   2  -9   6      701.54      770.85     46.05 o 
   3  -9   6     1236.40     1380.65     52.70 o 
   4  -9   6     1730.50     1605.01     56.75 o 
   5  -9   6     5835.94     6017.60     90.44 o 
   6  -9   6     3080.61     3306.42     78.18 o 
   7  -9   6     2242.46     2442.75     77.72 o 
   8  -9   6      913.94      887.88     41.26 o 
   9  -9   6      773.65      648.64     41.12 o 
  10  -9   6     2653.47     2741.09     97.13 o 
  11  -9   6     2277.35     2334.04    102.48 o 
  12  -9   6     2650.68     2616.50    109.55 o 
  13  -9   6      720.48      725.00     99.01 o 
  14  -9   6      466.88      350.64     90.28 o 
 -16  -8   6     1887.96     1808.06    121.25 o 
 -15  -8   6       18.37        0.00     26.49 o 
 -14  -8   6    11842.82    12608.97    123.33 o 
 -13  -8   6      130.09      194.29     55.23 o 
 -12  -8   6     1673.42     1600.46     62.50 o 
 -11  -8   6      934.36      873.73     55.16 o 
 -10  -8   6     3144.01     3075.05    101.62 o 
  -9  -8   6      876.14      786.35     47.13 o 
  -8  -8   6     5214.41     5324.92    114.93 o 
  -7  -8   6      665.51      579.92     39.24 o 
  -6  -8   6     1832.27     1876.99     44.03 o 
  -5  -8   6      695.28      720.34     64.91 o 
  -4  -8   6    27394.63    29739.48    217.15 o 
  -3  -8   6     2635.47     2697.71     67.50 o 
  -2  -8   6    60671.80    64424.06    232.00 o 
  -1  -8   6     1054.81     1320.62     52.91 o 
   0  -8   6    37191.51    37016.36    143.33 o 
   1  -8   6      316.72      351.67     41.93 o 
   3  -8   6     1919.68     1705.67     52.70 o 
   4  -8   6     3435.73     3274.44     68.91 o 
   5  -8   6     3531.75     3442.77     73.34 o 
   6  -8   6    32437.52    32723.31    191.21 o 
   7  -8   6     3866.88     3681.54     90.00 o 
   8  -8   6     7093.63     6839.51     85.42 o 
   9  -8   6      798.65      794.96     39.67 o 
  10  -8   6     1893.20     1900.76     90.64 o 
  11  -8   6     2163.66     2096.23     95.11 o 
  12  -8   6      918.89      906.97     94.52 o 
  13  -8   6     1040.02      980.63     96.76 o 
  15  -8   6     3162.87     3181.09    134.22 o 
 -16  -7   6       62.00        3.77     16.25 o 
 -15  -7   6      389.09      438.15     65.38 o 
 -14  -7   6      994.78      885.19     62.25 o 
 -13  -7   6     6568.36     6615.35    136.81 o 
 -12  -7   6     1056.13     1010.19    135.31 o 
 -11  -7   6      551.85      554.22     54.03 o 
 -10  -7   6     1184.35     1148.31     59.10 o 
  -9  -7   6     5759.27     5795.17     70.52 o 
  -8  -7   6      193.50      176.95     39.52 o 
  -7  -7   6      349.12      278.75     37.73 o 
  -6  -7   6     1055.30     1186.95     39.67 o 
  -5  -7   6     8683.05     8606.26     67.70 o 
  -4  -7   6     7524.83     7607.44    167.83 o 
  -3  -7   6     2449.66     2636.83     40.58 o 
  -2  -7   6     2204.21     2117.28     57.01 o 
  -1  -7   6    36071.72    39673.37    170.14 o 
   1  -7   6     9048.38     9044.95     79.72 o 
   2  -7   6     1257.59     1248.66     47.76 o 
   3  -7   6     2393.75     2436.41     60.88 o 
   4  -7   6     2385.69     2306.55     61.59 o 
   5  -7   6     3368.56     3130.50     70.27 o 
   6  -7   6     3963.14     3761.71     79.25 o 
   7  -7   6     1901.48     1675.03     76.65 o 
   8  -7   6       23.69       24.36     29.67 o 
   9  -7   6     2493.51     2471.76     46.16 o 
  10  -7   6       84.31       40.65    235.33 o 
  11  -7   6     1567.91     1510.30     91.22 o 
  12  -7   6      444.02      458.10     86.44 o 
  13  -7   6      761.17      640.08    101.30 o 
  14  -7   6      267.15      420.14     92.92 o 
  15  -7   6     2904.29     2964.62    131.75 o 
 -16  -6   6     1708.29     1747.33    118.65 o 
 -15  -6   6      182.46      170.94     66.97 o 
 -14  -6   6    15163.57    14632.11    127.84 o 
 -13  -6   6      661.59      725.60     59.61 o 
 -12  -6   6     1200.50     1108.13     58.54 o 
 -11  -6   6       71.64       97.74     66.04 o 
 -10  -6   6     5295.39     5581.75     73.23 o 
  -9  -6   6     1359.53     1400.55     47.30 o 
  -8  -6   6     6518.05     6589.71     68.98 o 
  -7  -6   6      289.21      223.40     35.16 o 
  -6  -6   6     3718.90     4226.03     53.07 o 
  -5  -6   6      162.39      171.81     30.38 o 
  -4  -6   6     3784.66     4253.74     57.27 o 
  -3  -6   6     6155.99     5614.49     49.06 o 
  -2  -6   6    26670.30    28389.43    142.00 o 
  -1  -6   6     9802.54     8494.61     82.54 o 
   1  -6   6      545.86      451.77     38.04 o 
   3  -6   6     1902.77     1808.47     55.19 o 
   4  -6   6     8450.74     7957.54     90.67 o 
   5  -6   6     9048.54     8370.75     96.89 o 
   6  -6   6     7676.61     7162.93     54.86 o 
   7  -6   6     1451.60     1283.40     32.71 o 
   8  -6   6     7553.74     7264.13    166.18 o 
   9  -6   6     1128.45     1040.60     35.79 o 
  10  -6   6     4185.61     3846.63    104.76 o 
  11  -6   6      527.48      437.62     83.18 o 
  12  -6   6     5156.83     5541.28    130.44 o 
  13  -6   6      297.00      292.38    101.89 o 
  14  -6   6     1129.63     1419.51    104.42 o 
  15  -6   6     2338.90     2438.82    123.44 o 
 -16  -5   6      193.47      135.57    195.71 o 
 -15  -5   6     1158.14     1105.69     67.19 o 
 -14  -5   6     2636.62     2717.92     74.83 o 
 -13  -5   6      328.41      322.82     58.17 o 
 -12  -5   6     1159.19     1263.82     81.49 o 
 -11  -5   6      765.15      841.04     51.17 o 
 -10  -5   6       79.00       68.50     35.41 o 
  -9  -5   6     2623.99     2462.33     53.08 o 
  -8  -5   6      373.92      352.65     37.58 o 
  -7  -5   6     5290.95     5515.03     60.59 o 
  -6  -5   6     5176.66     5263.18     59.15 o 
  -5  -5   6    12463.48    12979.92     76.12 o 
  -4  -5   6     1421.69     1540.04     35.62 o 
  -3  -5   6    12922.40    13650.95    102.33 o 
  -2  -5   6     2358.60     2677.86     55.49 o 
  -1  -5   6    23037.78    25398.30    123.19 o 
   0  -5   6    14746.99    15190.34     93.48 o 
   1  -5   6     2610.54     2543.63     52.10 o 
   2  -5   6      956.74     1023.10     44.67 o 
   3  -5   6     1641.75     1576.91     53.24 o 
   4  -5   6     1163.59     1104.68     54.87 o 
   5  -5   6    26090.95    28795.93    163.77 o 
   6  -5   6     1447.88     1342.41     29.77 o 
   7  -5   6     1994.52     2273.69     35.37 o 
   8  -5   6      909.76      990.74     30.38 o 
   9  -5   6     3170.11     3177.58     43.92 o 
  10  -5   6        5.02        0.00     12.89 o 
  11  -5   6     2229.13     2090.71     92.84 o 
  12  -5   6     1022.84     1222.56     91.03 o 
  13  -5   6       33.60       53.40    155.93 o 
  14  -5   6     1320.71     1458.80    105.16 o 
  15  -5   6     1415.36     1503.29    115.56 o 
 -16  -4   6      195.84      137.00    108.98 o 
 -15  -4   6      221.09      160.42     80.19 o 
 -14  -4   6    17808.12    17861.41    184.25 o 
 -13  -4   6      355.48      501.13     75.52 o 
 -12  -4   6     2304.45     2496.65     76.85 o 
 -11  -4   6      275.00      254.59     52.80 o 
 -10  -4   6     4870.88     4684.24     66.78 o 
  -9  -4   6      520.15      518.68     53.56 o 
  -8  -4   6     1124.56      728.12     37.62 o 
  -7  -4   6      221.09      269.54     33.94 o 
  -6  -4   6    17221.66    18358.38     92.03 o 
  -5  -4   6      495.00      436.63     30.76 o 
  -4  -4   6    18986.54    19596.87     86.11 o 
  -3  -4   6      113.74      139.17     34.08 o 
  -2  -4   6     7756.87     7760.86     76.64 o 
  -1  -4   6     4003.23     3752.49     55.53 o 
   0  -4   6    48689.90    49616.77    149.97 o 
   1  -4   6      314.71      459.85     26.04 o 
   3  -4   6     2872.68     2859.91     60.56 o 
   4  -4   6    22354.92    22483.25    135.43 o 
   5  -4   6     4844.25     4824.91     78.88 o 
   6  -4   6    15676.20    14604.44    127.06 o 
   7  -4   6      816.99      806.88     24.89 o 
   8  -4   6      615.72      501.48     25.33 o 
   9  -4   6       99.79      100.56     61.79 o 
  10  -4   6     1086.39     1006.95     81.32 o 
  11  -4   6      453.84      552.01     74.41 o 
  13  -4   6      817.87      745.24     92.11 o 
  14  -4   6     4581.18     4675.86    135.37 o 
  15  -4   6      564.95      602.40     97.03 o 
 -17  -3   6     1069.82     1027.40    119.52 o 
 -16  -3   6       39.01        0.00     34.76 o 
 -15  -3   6     2300.01     2301.17     73.03 o 
 -14  -3   6     1360.61     1449.00     62.82 o 
 -13  -3   6     1110.29     1166.52     58.74 o 
 -12  -3   6      549.03      505.01     52.39 o 
 -11  -3   6      405.35      458.73     65.48 o 
 -10  -3   6      711.98      722.56     49.64 o 
  -9  -3   6     4069.56     3825.24     57.98 o 
  -8  -3   6       97.18       74.03     30.80 o 
  -7  -3   6    21471.54    22508.53    104.61 o 
  -6  -3   6      689.89      711.10     32.53 o 
  -5  -3   6       35.55       75.36     12.33 o 
  -4  -3   6      407.63      343.01     13.27 o 
  -3  -3   6    17079.11    18655.75     54.05 o 
  -1  -3   6     2571.45     2125.56     45.74 o 
   0  -3   6     2755.22     2036.96     40.64 o 
   1  -3   6     5235.59     5477.81     50.47 o 
   2  -3   6     1222.87      875.79     23.85 o 
   3  -3   6     2027.37     2149.72     56.80 o 
   4  -3   6     4869.30     4632.88     72.92 o 
   5  -3   6      131.37      207.37     17.68 o 
   6  -3   6     9957.87     8983.26     50.52 o 
   7  -3   6     2587.87     3206.72     32.76 o 
   8  -3   6        1.87        0.00     25.36 o 
   9  -3   6     1063.94     1154.16     71.55 o 
  10  -3   6       99.85      202.53     59.89 o 
  11  -3   6     4525.60     4498.58    109.61 o 
  12  -3   6     3506.65     3613.40    109.47 o 
  13  -3   6     2128.73     1971.55    103.61 o 
  14  -3   6     4159.33     4797.50    131.44 o 
  15  -3   6      876.13      850.46    104.51 o 
 -17  -2   6      154.65      166.95    105.86 o 
 -16  -2   6      480.79      410.33    109.06 o 
 -15  -2   6      223.86      235.01     53.98 o 
 -14  -2   6     8881.93     9169.88    288.43 o 
 -13  -2   6     1861.55     1868.80     61.35 o 
 -12  -2   6     1178.06     1345.63     63.96 o 
 -11  -2   6      878.25      764.50     47.88 o 
 -10  -2   6     9915.88     9883.52     86.32 o 
  -9  -2   6      181.73      162.16     39.03 o 
  -8  -2   6    13602.19    12795.76     85.19 o 
  -7  -2   6      919.62      743.93     22.45 o 
  -6  -2   6    38641.31    40728.82     83.52 o 
  -5  -2   6      209.73      204.11     16.32 o 
  -4  -2   6    15388.93    16975.47     87.59 o 
  -3  -2   6      105.34       88.27     17.61 o 
  -2  -2   6    54097.19    61520.98    173.24 o 
  -1  -2   6     2807.31     2918.86     47.30 o 
   0  -2   6    16820.92    17598.27     81.80 o 
   1  -2   6     5013.95     5367.32     45.16 o 
   2  -2   6     6625.29     6465.28    111.55 o 
   3  -2   6     4294.50     3618.94     85.58 o 
   4  -2   6    22999.86    24539.39     99.03 o 
   5  -2   6     2248.95     2040.31    113.92 o 
   6  -2   6    38778.98    39357.18     81.49 o 
   7  -2   6     1402.64     1332.72     68.56 o 
   8  -2   6     2899.67     2616.17     76.62 o 
   9  -2   6      985.50     1020.57     67.75 o 
  10  -2   6     5325.78     5321.28    108.47 o 
  11  -2   6     2655.88     2863.47     95.35 o 
  12  -2   6     8987.51     8795.03    144.24 o 
  13  -2   6      540.26      418.52     90.04 o 
  14  -2   6     3267.64     3252.63    117.38 o 
  15  -2   6      283.79      136.10     90.28 o 
  16  -2   6     1707.13     1843.22    119.85 o 
 -17  -1   6      416.71      370.67    104.93 o 
 -16  -1   6        3.07        0.00     76.99 o 
 -15  -1   6     3069.41     2967.86    116.56 o 
 -14  -1   6      284.09      298.86     86.12 o 
 -13  -1   6      806.21      811.16     53.90 o 
 -12  -1   6     3428.89     3807.20     70.40 o 
 -11  -1   6      922.77      832.13     47.82 o 
 -10  -1   6      413.23      412.66     41.04 o 
  -9  -1   6     1128.17      986.69     51.02 o 
  -8  -1   6       28.41       22.44     20.68 o 
  -7  -1   6     4887.18     5084.27     38.67 o 
  -6  -1   6      518.01      523.39     22.11 o 
  -5  -1   6     5266.71     5658.12     53.96 o 
  -4  -1   6     1343.24     1257.81     22.38 o 
  -3  -1   6    12734.64    13672.85    203.51 o 
  -2  -1   6     2400.96     1978.00     29.65 o 
  -1  -1   6    56512.63    64577.68    158.67 o 
   0  -1   6     5210.75     3833.36     49.89 o 
   1  -1   6    40424.06    45674.64    219.32 o 
   2  -1   6      817.00      547.30     29.01 o 
   3  -1   6     6816.22     7547.61    112.04 o 
   4  -1   6     4222.06     4016.28    125.20 o 
   5  -1   6     7177.25     7275.16     82.57 o 
   6  -1   6    26701.83    27459.59    561.07 o 
   7  -1   6     4788.74     4631.92     58.35 o 
   8  -1   6      966.14      819.87     42.72 o 
   9  -1   6     2271.50     2261.38     56.04 o 
  10  -1   6     1256.92     1182.28     75.80 o 
  12  -1   6      944.71     1082.95     86.67 o 
  13  -1   6      139.35      222.23     98.52 o 
  14  -1   6     6046.97     6328.04    142.65 o 
  15  -1   6      291.86      216.08    114.07 o 
  16  -1   6      269.25      208.59     84.97 o 
 -17   0   6      254.92      238.18     92.29 o 
 -16   0   6     3805.83     4471.58    137.76 o 
 -15   0   6       49.39        0.00     15.43 o 
 -14   0   6      339.79      278.44     93.01 o 
 -13   0   6      779.62      906.89     83.01 o 
 -12   0   6        8.12       54.91     67.39 o 
 -11   0   6        0.69        0.00     18.52 o 
 -10   0   6      575.65      494.59     54.02 o 
  -9   0   6      289.37      300.31     26.20 o 
  -8   0   6      930.70     1484.08     34.51 o 
  -7   0   6      108.12       90.71     21.68 o 
  -6   0   6    52671.63    55132.57    483.75 o 
  -5   0   6      979.67     1025.60     24.29 o 
  -4   0   6     4140.62     4850.07     39.65 o 
  -3   0   6     3799.19     3664.81     35.22 o 
  -2   0   6    47003.92    44777.52    201.53 o 
  -1   0   6     2326.95     2349.71     43.01 o 
   0   0   6    76461.66    87048.38    830.98 o 
   1   0   6     6266.82     6072.87     32.07 o 
   2   0   6     2054.30     2394.47     33.18 o 
   3   0   6     5495.34     5375.22     46.10 o 
   4   0   6    12285.99    13459.25     95.55 o 
   5   0   6     4929.63     5084.06     53.84 o 
   6   0   6   111851.79   128820.61    629.25 o 
   7   0   6      307.75      327.66     40.20 o 
   8   0   6    10756.82     9068.20     79.71 o 
   9   0   6      356.45      309.52     44.41 o 
  10   0   6     3820.01     3699.23     68.17 o 
  11   0   6      594.79      702.39     55.24 o 
  12   0   6      371.19      488.75     79.89 o 
  13   0   6      329.82      253.30     90.30 o 
  14   0   6     3797.72     3743.29    120.21 o 
  15   0   6      203.73      261.82     94.17 o 
  16   0   6      355.02      382.45     93.95 o 
 -17   1   6      403.56      308.46    100.74 o 
 -16   1   6       20.89        0.00     52.79 o 
 -15   1   6     3083.27     3120.98    115.25 o 
 -14   1   6      236.22      250.43     75.50 o 
 -13   1   6      766.42      797.51     83.18 o 
 -11   1   6      861.73      786.53     71.30 o 
 -10   1   6      435.02      404.75     40.25 o 
  -9   1   6     1078.06      883.88     29.80 o 
  -8   1   6       32.02       19.30     27.02 o 
  -7   1   6     4870.74     5108.63     41.42 o 
  -6   1   6      575.31      579.90     24.69 o 
  -5   1   6     5351.26     5797.11     49.08 o 
  -4   1   6     1325.12     1318.71     30.70 o 
  -3   1   6    12941.42    13705.68    127.04 o 
  -2   1   6     2074.78     1801.62     30.06 o 
  -1   1   6    56606.88    64570.27    421.40 o 
   0   1   6     4526.29     3736.95     31.77 o 
   2   1   6      696.60      631.52     80.60 o 
   3   1   6     7105.71     7822.28    187.34 o 
   4   1   6     4309.35     4053.37     45.64 o 
   5   1   6     7153.78     7272.20     75.30 o 
   6   1   6    26402.90    27458.00    212.39 o 
   7   1   6     5007.55     5001.57     59.64 o 
   8   1   6      918.02      889.19     59.57 o 
   9   1   6     2181.34     2201.17     68.81 o 
  10   1   6     1207.78     1266.87     53.13 o 
  11   1   6     9274.48     9341.16    151.60 o 
  12   1   6      744.79      927.07     58.80 o 
  13   1   6      123.37      205.61     82.71 o 
  14   1   6     5755.69     5728.74    133.57 o 
  15   1   6      376.58      253.26    111.52 o 
  16   1   6      175.98      233.25    110.59 o 
 -17   2   6      132.12      131.45     85.94 o 
 -16   2   6      503.43      541.09     94.86 o 
 -15   2   6      298.36      212.34     82.20 o 
 -14   2   6     9215.28     9593.39    152.02 o 
 -13   2   6     1971.91     1899.20     92.48 o 
 -12   2   6     1341.89     1348.82     85.37 o 
 -11   2   6      844.57      746.02     71.62 o 
 -10   2   6    10024.23     9844.05     77.92 o 
  -9   2   6      160.62      138.77     32.90 o 
  -8   2   6    14941.56    13712.54     79.72 o 
  -7   2   6      859.85      726.52     32.25 o 
  -6   2   6    37992.79    40638.96    231.90 o 
  -5   2   6      210.54      223.11     20.54 o 
  -4   2   6    15077.97    16371.30     82.94 o 
  -3   2   6       78.50       79.29     36.27 o 
  -2   2   6    53376.06    60441.98    162.48 o 
  -1   2   6     2599.07     2814.36     78.47 o 
   0   2   6    18376.03    18113.32     88.13 o 
   1   2   6     4928.53     5163.86     80.47 o 
   2   2   6     6884.25     6665.93     46.51 o 
   3   2   6     4531.01     4065.60    105.53 o 
   4   2   6    22177.99    24121.40     91.86 o 
   5   2   6     2301.61     2338.95     42.36 o 
   6   2   6    36061.47    39650.93    133.39 o 
   7   2   6     1415.32     1563.06     58.54 o 
   8   2   6     2717.37     2611.56     52.61 o 
   9   2   6     1097.00     1124.63     48.41 o 
  10   2   6     5128.79     5259.54     74.63 o 
  11   2   6     2465.21     2830.17     67.95 o 
  12   2   6     8801.77     8877.62    190.57 o 
  13   2   6      559.49      460.91     62.96 o 
  14   2   6     3233.41     3073.55    114.75 o 
  15   2   6      285.08      198.40     97.05 o 
  16   2   6     1605.79     1877.14    117.11 o 
 -17   3   6      966.07      884.39    112.93 o 
 -16   3   6       84.48       13.10     29.88 o 
 -15   3   6     2280.03     2433.01    107.98 o 
 -14   3   6     1478.77     1568.69     96.05 o 
 -13   3   6     1243.06     1230.97     86.08 o 
 -12   3   6      520.18      498.10     87.37 o 
 -11   3   6      368.64      437.13     42.65 o 
 -10   3   6      665.77      635.82     40.42 o 
  -9   3   6     4242.40     4100.08     44.50 o 
  -8   3   6       90.79       37.76     27.86 o 
  -7   3   6    21607.38    22794.55    221.51 o 
  -6   3   6      789.77      897.01     25.64 o 
  -5   3   6       27.41       76.89     25.36 o 
  -4   3   6      342.12      269.92     22.70 o 
  -3   3   6    16443.22    18096.19     58.14 o 
  -2   3   6     1801.28     1438.18     29.40 o 
  -1   3   6     2847.55     2375.83     33.46 o 
   0   3   6     2842.46     2040.13     84.09 o 
   1   3   6     5723.50     5513.62     98.38 o 
   2   3   6     1126.08      847.72     27.03 o 
   3   3   6     1724.30     1873.56     35.20 o 
   4   3   6     4689.64     4608.27     47.41 o 
   5   3   6      204.62      290.37     32.73 o 
   6   3   6     9012.51     8753.53     68.02 o 
   7   3   6     2925.04     3613.29     52.98 o 
   8   3   6       57.85       63.92     41.28 o 
   9   3   6     1341.34     1324.59     50.11 o 
  10   3   6      116.90      136.53     51.39 o 
  11   3   6     4795.90     4626.82     76.18 o 
  12   3   6     3435.36     3429.41     74.42 o 
  13   3   6     2134.14     2155.84    137.54 o 
  14   3   6     4015.25     4666.47     90.61 o 
  15   3   6      951.93      967.92     73.55 o 
 -16   4   6       21.58        0.00     55.11 o 
 -15   4   6      297.60      237.04     75.20 o 
 -14   4   6    17972.56    18177.79    193.23 o 
 -13   4   6      319.03      365.21     70.52 o 
 -12   4   6     2604.03     2691.02     92.63 o 
 -11   4   6      253.53      226.69     39.55 o 
 -10   4   6     4979.25     4817.70     51.58 o 
  -9   4   6      475.01      458.47     30.08 o 
  -8   4   6     1921.33     1350.87     31.54 o 
  -7   4   6      209.97      247.77     24.74 o 
  -6   4   6    16228.90    17552.32     99.23 o 
  -5   4   6      503.58      480.12     27.62 o 
  -4   4   6    18698.21    19120.90     95.08 o 
  -3   4   6       79.91       71.51     21.78 o 
  -2   4   6     8479.66     8340.90     59.49 o 
  -1   4   6     3832.26     3638.02     39.73 o 
   0   4   6    47238.96    48458.88    323.62 o 
   1   4   6      352.84      445.07     27.98 o 
   2   4   6      374.11      435.58     22.10 o 
   3   4   6     2862.86     2699.61     49.75 o 
   4   4   6    21704.94    22330.08    158.50 o 
   5   4   6     4575.65     4571.48     74.71 o 
   6   4   6    15517.59    14731.89     84.39 o 
   7   4   6      700.46      793.75     38.13 o 
   8   4   6      449.32      400.99     38.58 o 
   9   4   6      148.58      101.97     43.10 o 
  10   4   6     1247.14     1177.98     53.03 o 
  11   4   6      541.69      673.82     55.69 o 
  12   4   6     3306.59     3247.82     82.75 o 
  13   4   6      823.01      757.66     61.25 o 
  14   4   6     4398.13     4728.87     91.29 o 
  15   4   6      530.80      631.80     69.88 o 
 -16   5   6      148.69      225.56    109.77 o 
 -15   5   6     1072.91      967.51     95.08 o 
 -14   5   6     2792.21     2956.57    105.27 o 
 -13   5   6      266.22      247.23     60.44 o 
 -12   5   6     1158.05     1181.28     55.50 o 
 -11   5   6      743.94      835.38     38.81 o 
 -10   5   6       46.41       32.80     39.03 o 
  -9   5   6     2637.45     2575.02     50.76 o 
  -8   5   6      391.15      415.18     28.05 o 
  -7   5   6     4638.09     5019.97     43.64 o 
  -6   5   6     5190.45     5110.80     50.40 o 
  -5   5   6    12261.67    12625.30     67.02 o 
  -4   5   6     1294.82     1325.07     30.19 o 
  -3   5   6    12116.24    13372.78    145.64 o 
  -2   5   6     2097.58     2426.72     61.36 o 
  -1   5   6    23056.14    25253.96     67.15 o 
   0   5   6    15647.21    15495.09    157.00 o 
   1   5   6     2759.02     2696.58     51.36 o 
   2   5   6      903.93      934.56     29.98 o 
   3   5   6     1476.44     1482.55     31.64 o 
   4   5   6     1360.89     1278.53     28.07 o 
   5   5   6    25423.02    28062.36    134.60 o 
   6   5   6     1616.58     1428.57     41.87 o 
   7   5   6     1612.16     2053.77     66.92 o 
   8   5   6     1064.10     1138.25     43.32 o 
   9   5   6     2745.86     2861.32     57.76 o 
  10   5   6        3.13        0.00     25.34 o 
  11   5   6     1912.49     1942.21     82.67 o 
  12   5   6      944.60     1048.79    107.99 o 
  13   5   6       10.87        0.00     40.91 o 
  14   5   6     1400.23     1559.64     72.43 o 
  15   5   6     1487.62     1590.74     77.35 o 
 -16   6   6     1490.58     1566.22    105.33 o 
 -15   6   6      238.80      165.13     80.00 o 
 -14   6   6    14872.36    14593.47    142.22 o 
 -13   6   6      656.22      740.78     55.47 o 
 -12   6   6      896.30      858.46     42.18 o 
 -11   6   6       76.95       62.82     37.19 o 
 -10   6   6     5222.34     5472.40     56.02 o 
  -9   6   6     1376.31     1471.86     36.45 o 
  -8   6   6     6834.24     7083.19     69.68 o 
  -7   6   6      303.34      276.05     30.42 o 
  -6   6   6     4793.30     5225.76     60.34 o 
  -5   6   6      191.85      167.46     29.27 o 
  -4   6   6     3731.58     4268.21     54.03 o 
  -3   6   6     6348.90     5672.78     44.49 o 
  -2   6   6    26448.28    28511.36     83.47 o 
  -1   6   6     9757.53     8480.45     99.47 o 
   0   6   6     2808.68     2777.86     59.21 o 
   1   6   6      496.28      378.19     29.80 o 
   2   6   6     1692.14     1753.75     26.87 o 
   3   6   6     1711.75     1667.53     28.31 o 
   4   6   6     7987.33     7677.94     56.29 o 
   5   6   6     9054.37     8375.78     88.08 o 
   6   6   6     8298.34     7741.40     60.95 o 
   7   6   6     1303.18     1275.39     40.87 o 
   8   6   6     7303.05     7164.87    132.78 o 
   9   6   6     1203.96     1216.04     52.10 o 
  10   6   6     4148.61     4017.19     69.00 o 
  11   6   6      478.39      427.93     62.10 o 
  12   6   6     5561.63     5667.96     86.55 o 
  13   6   6      357.67      286.77     61.47 o 
  14   6   6     1304.07     1554.54     91.39 o 
  15   6   6     2228.41     2329.13     82.82 o 
 -16   7   6       47.11        0.00     77.60 o 
 -15   7   6      483.61      533.33     63.05 o 
 -14   7   6     1000.32      949.99     62.15 o 
 -13   7   6     6956.00     6925.50     89.57 o 
 -12   7   6      961.04      964.76     43.70 o 
 -11   7   6      514.85      514.19     38.80 o 
 -10   7   6     1123.15     1172.81     38.73 o 
  -9   7   6     6420.96     6454.66     56.09 o 
  -8   7   6      185.05      216.64     30.72 o 
  -7   7   6      392.51      359.66     40.27 o 
  -6   7   6     1293.17     1343.63     36.45 o 
  -5   7   6     8440.43     8595.11     88.60 o 
  -4   7   6     7567.65     7599.89     56.66 o 
  -3   7   6     2762.63     2862.84     38.07 o 
  -2   7   6     2308.20     2244.62     41.41 o 
  -1   7   6    37151.88    40493.72    282.51 o 
   0   7   6      429.60      462.19     31.38 o 
   1   7   6     8469.63     8549.63     62.57 o 
   2   7   6     1528.62     1454.73     25.00 o 
   3   7   6     2414.11     2334.58     73.21 o 
   4   7   6     2157.91     2193.87     58.69 o 
   5   7   6     3929.28     3495.26     52.69 o 
   6   7   6     3942.17     3748.77     82.35 o 
   7   7   6     2084.53     1847.98     36.40 o 
   8   7   6        5.35        6.15     19.21 o 
   9   7   6     2474.80     2563.14     58.00 o 
  10   7   6       63.30       78.52     45.34 o 
  11   7   6     1420.10     1438.80     59.66 o 
  12   7   6      597.85      542.25     56.86 o 
  13   7   6      575.58      427.04     61.83 o 
  14   7   6      338.56      422.73     62.98 o 
  15   7   6     2732.15     2811.13     86.83 o 
 -16   8   6     1824.60     1697.05     77.76 o 
 -15   8   6        7.66       39.14     38.96 o 
 -14   8   6    12093.27    12704.67    119.55 o 
 -13   8   6      121.69      217.58     51.60 o 
 -12   8   6     1651.65     1703.98     48.39 o 
 -11   8   6      913.01      886.21     40.82 o 
 -10   8   6     3341.10     3307.34     49.54 o 
  -9   8   6      874.01      794.44     43.53 o 
  -8   8   6     4512.21     4694.25     61.91 o 
  -7   8   6      700.07      677.65     36.86 o 
  -6   8   6     2750.20     2762.71     46.10 o 
  -5   8   6      678.96      647.94     32.81 o 
  -4   8   6    27191.55    30011.23    219.97 o 
  -3   8   6     2394.46     2444.77     38.99 o 
  -2   8   6    61203.88    64922.30    229.13 o 
  -1   8   6      943.25     1201.87     42.11 o 
   0   8   6    37154.97    37525.47     94.18 o 
   1   8   6      246.37      271.84     32.91 o 
   2   8   6    11392.90    12503.23     54.12 o 
   3   8   6     2030.11     1834.90     26.68 o 
   4   8   6     3448.35     3266.27     33.42 o 
   5   8   6     3457.14     3338.69     36.22 o 
   6   8   6    32550.22    33690.90    132.32 o 
   7   8   6     3979.21     3827.54     43.38 o 
   8   8   6     6728.49     6781.42     79.57 o 
   9   8   6      819.01      845.96     35.91 o 
  10   8   6     1898.90     1892.26     62.22 o 
  11   8   6     1947.72     1907.27     65.72 o 
  12   8   6      894.92      909.61     45.85 o 
  13   8   6      825.90      800.85     64.56 o 
  14   8   6     1988.17     1988.24     80.44 o 
  15   8   6     3000.77     3108.79    138.77 o 
 -15   9   6       63.29      128.32     61.49 o 
 -14   9   6      457.00      463.04     54.67 o 
 -13   9   6     3461.26     3303.51     59.93 o 
 -12   9   6      714.32      721.19     42.56 o 
 -11   9   6      285.12      258.12     50.76 o 
 -10   9   6     1670.23     1639.32     54.61 o 
  -9   9   6     1751.71     1714.90     52.63 o 
  -8   9   6       12.40        0.00     33.85 o 
  -7   9   6     3770.76     3678.68     55.34 o 
  -6   9   6      319.48      340.43     33.87 o 
  -5   9   6     2453.58     2529.29     44.01 o 
  -4   9   6     9529.06     9741.97     72.97 o 
  -3   9   6     8928.45     9022.60     76.00 o 
  -2   9   6      500.55      547.13     26.19 o 
  -1   9   6     8354.98     8075.31     77.35 o 
   0   9   6      449.98      575.66     25.87 o 
   1   9   6     1537.58     1369.22     39.41 o 
   2   9   6      750.81      806.16     34.76 o 
   3   9   6     1157.95     1235.64     23.51 o 
   4   9   6     1839.85     1667.53     27.41 o 
   5   9   6     5808.56     5959.66     50.02 o 
   6   9   6     3063.67     3185.47     38.05 o 
   7   9   6     2554.88     2696.49     56.98 o 
   8   9   6      729.35      719.11     33.64 o 
   9   9   6      666.47      597.78     34.30 o 
  10   9   6     2606.97     2669.97     48.22 o 
  11   9   6     2041.42     2152.41     67.63 o 
  12   9   6     2611.67     2537.08     68.94 o 
  13   9   6      608.14      656.19     99.10 o 
  14   9   6      454.76      467.02    100.10 o 
 -15  10   6      366.53      338.45     95.27 o 
 -14  10   6     4254.18     4474.12    126.48 o 
 -13  10   6     1077.27      980.31     62.50 o 
 -12  10   6     1269.86     1289.34     62.14 o 
 -11  10   6      581.35      621.09     53.56 o 
 -10  10   6     1604.05     1577.84     57.30 o 
  -9  10   6      252.68      204.60     46.76 o 
  -8  10   6     5793.41     5592.17     80.07 o 
  -7  10   6      316.97      299.23     39.28 o 
  -6  10   6     8364.26     8724.75    169.25 o 
  -5  10   6      441.78      372.58     33.06 o 
  -4  10   6     4544.11     4755.89     55.14 o 
  -3  10   6    10199.03    10161.72    129.25 o 
  -2  10   6     8533.30    10151.41     59.31 o 
  -1  10   6     1972.29     2043.35     34.05 o 
   0  10   6    12591.82    12395.62    115.29 o 
   1  10   6      165.34      187.43     34.89 o 
   2  10   6     1621.83     1949.14     30.45 o 
   3  10   6     1586.41     1523.03     37.59 o 
   4  10   6     1057.22     1041.72     23.92 o 
   5  10   6      753.87      704.52     24.99 o 
   6  10   6     5949.75     5647.77     46.47 o 
   7  10   6     3922.50     3784.73     44.08 o 
   8  10   6     5324.53     5175.18     61.66 o 
   9  10   6      969.04     1002.68     37.38 o 
  10  10   6      338.34      425.60     36.01 o 
  11  10   6      691.35      599.10     92.47 o 
  12  10   6     2251.04     2341.68    114.38 o 
  13  10   6     1532.73     1553.13    113.23 o 
  14  10   6       91.91      162.67    106.38 o 
 -15  11   6     2491.91     2779.55    121.12 o 
 -14  11   6      224.60      298.66     89.00 o 
 -13  11   6     2041.41     2058.69     72.36 o 
 -12  11   6      275.30      302.39     61.54 o 
 -11  11   6      929.28      908.14     57.01 o 
 -10  11   6     2089.15     2066.06     60.50 o 
  -9  11   6     2082.90     2099.30     58.92 o 
  -8  11   6      842.89      744.37     47.64 o 
  -7  11   6     3305.43     3108.28     59.35 o 
  -6  11   6     1304.21     1128.87     43.47 o 
  -5  11   6     2051.28     1819.91     44.43 o 
  -4  11   6     3695.46     3161.78     78.27 o 
  -3  11   6     3666.72     3637.08     51.47 o 
  -2  11   6      624.91      755.16     29.63 o 
  -1  11   6     8358.59     8144.81     79.07 o 
   0  11   6     1010.51      932.85     30.51 o 
   1  11   6     2573.38     2434.91     22.47 o 
   2  11   6       45.99       37.98     44.84 o 
   3  11   6     1698.40     1716.47     70.14 o 
   4  11   6      115.36      127.60     19.13 o 
   5  11   6     1776.31     1828.56     29.73 o 
   6  11   6      229.08      190.87     25.37 o 
   7  11   6     8441.37     8196.29    137.61 o 
   8  11   6      915.31      898.43     48.54 o 
   9  11   6     4916.95     4856.93     72.70 o 
  10  11   6      857.58      821.74     50.72 o 
  11  11   6      367.85      534.57     86.91 o 
  12  11   6     1488.75     1605.03    106.28 o 
  13  11   6      515.67      360.42     96.90 o 
  14  11   6       28.52        0.00     39.99 o 
 -14  12   6      922.48      832.87     94.91 o 
 -13  12   6      736.54      691.19     64.92 o 
 -12  12   6     1115.82     1186.83     65.13 o 
 -11  12   6      726.07      760.12     57.88 o 
 -10  12   6      345.77      367.19     51.20 o 
  -9  12   6     1400.52     1412.17     55.81 o 
  -8  12   6     1282.43     1228.10     51.45 o 
  -7  12   6      268.94      270.16     40.87 o 
  -6  12   6     1170.03     1114.69     45.93 o 
  -5  12   6     4047.86     4257.77     73.82 o 
  -4  12   6      798.00      892.20     67.74 o 
  -3  12   6     4020.70     4010.46     47.05 o 
  -2  12   6     7716.45     7730.01     94.87 o 
  -1  12   6     3589.75     3541.08     43.60 o 
   0  12   6     8173.10     8331.88     76.33 o 
   1  12   6     1617.36     1520.81     43.42 o 
   2  12   6     4395.86     4522.80     61.22 o 
   3  12   6     1629.24     1499.87     45.60 o 
   4  12   6      272.56      190.27     48.22 o 
   5  12   6     3004.35     2845.13     54.95 o 
   6  12   6     5990.58     5996.82     72.37 o 
   7  12   6     5425.68     5224.53     71.21 o 
   8  12   6     5190.88     5106.27     73.97 o 
   9  12   6      921.00      928.31     52.49 o 
  10  12   6      428.86      315.70     87.63 o 
  11  12   6     3229.82     3426.38    123.31 o 
  12  12   6     5886.59     5478.90    144.61 o 
  13  12   6      444.29      434.98    108.44 o 
 -14  13   6      161.80      142.93     95.73 o 
 -13  13   6      534.56      576.58     69.79 o 
 -12  13   6      805.66      875.06     63.89 o 
 -11  13   6     1155.57     1357.74     63.51 o 
 -10  13   6      802.05      767.92     55.61 o 
  -9  13   6     5673.19     6081.99     84.36 o 
  -8  13   6       82.48       45.56     66.31 o 
  -7  13   6     5785.30     5660.21     81.40 o 
  -6  13   6     1591.92     1509.43     51.75 o 
  -5  13   6     7426.04     7551.99     77.37 o 
  -4  13   6      483.91      593.46     41.00 o 
  -3  13   6     1831.60     1874.76     40.25 o 
  -2  13   6      238.94      220.64     30.68 o 
  -1  13   6    11352.29    11200.27     71.03 o 
   0  13   6      555.20      578.04     33.67 o 
   1  13   6     2622.21     2651.97     42.98 o 
   2  13   6      446.78      457.61     58.04 o 
   3  13   6     3501.19     3479.85     92.82 o 
   4  13   6      253.35      147.42     45.74 o 
   5  13   6      756.28      776.78     46.65 o 
   6  13   6       16.24        8.72     33.82 o 
   7  13   6    14698.52    14234.86    119.18 o 
   8  13   6      499.95      412.16     94.65 o 
   9  13   6      702.93      731.96     64.93 o 
  10  13   6      589.26      415.92     87.08 o 
  11  13   6      771.52      960.70    100.59 o 
  12  13   6      434.49      454.69     93.02 o 
  13  13   6       28.48        6.51    151.36 o 
 -13  14   6       82.70      115.74     65.09 o 
 -12  14   6      415.50      436.81     63.47 o 
 -11  14   6     3613.12     3921.80     83.02 o 
 -10  14   6      346.31      367.44     56.16 o 
  -9  14   6      762.94      750.49     55.40 o 
  -8  14   6     1036.07     1100.77     57.17 o 
  -7  14   6     1035.79      971.33     52.65 o 
  -6  14   6      372.50      466.80     64.23 o 
  -5  14   6      485.81      567.99     42.92 o 
  -4  14   6      430.30      471.47     35.83 o 
  -3  14   6     3965.95     3832.16     51.67 o 
  -2  14   6      367.66      405.55     34.31 o 
  -1  14   6     3534.71     3407.05     68.91 o 
   0  14   6     1587.13     1574.44     40.33 o 
   1  14   6      803.85      813.00     36.71 o 
   2  14   6     3092.55     2895.52     61.29 o 
   3  14   6     3533.44     3519.43     62.92 o 
   4  14   6      662.89      739.53     47.39 o 
   5  14   6     1494.75     1456.98     53.83 o 
   6  14   6     4664.85     4916.73    127.83 o 
   7  14   6     8849.68     8536.79     89.65 o 
   8  14   6      376.48      434.91     51.91 o 
   9  14   6      102.37       74.37    140.75 o 
  10  14   6      173.92      123.06     83.78 o 
  11  14   6     2498.91     2508.30    118.31 o 
  12  14   6      364.79      371.44     98.86 o 
 -13  15   6      665.24      738.67     71.56 o 
 -12  15   6      879.74      819.82     69.70 o 
 -11  15   6      248.81      143.44     62.12 o 
 -10  15   6      180.44      150.28     65.59 o 
  -9  15   6     3082.75     3013.96     72.77 o 
  -8  15   6     1119.00      958.14     58.40 o 
  -7  15   6     3610.54     3919.34     73.17 o 
  -6  15   6     5719.62     5792.04    143.60 o 
  -5  15   6     1051.12     1326.80     95.25 o 
  -4  15   6     1622.56     1779.55     45.95 o 
  -3  15   6     2482.65     2527.42     49.75 o 
  -2  15   6      178.17      205.79     36.07 o 
  -1  15   6     4923.35     4917.83     57.56 o 
   0  15   6      418.77      489.50     37.29 o 
   1  15   6     1607.06     1642.40     58.23 o 
   2  15   6     3196.80     3215.55     76.78 o 
   3  15   6     2600.14     2661.06     91.20 o 
   4  15   6     1155.38     1147.54     51.26 o 
   5  15   6     1282.58     1320.07     55.16 o 
   6  15   6     2435.39     2514.51     83.67 o 
   7  15   6     6175.66     6172.02    142.20 o 
   8  15   6      511.74      452.98     95.41 o 
   9  15   6        0.80        0.00     61.34 o 
  10  15   6       18.19       17.77     64.93 o 
  11  15   6      672.36      730.52    104.05 o 
  12  15   6       20.30      114.63     97.27 o 
 -12  16   6     1254.00     1469.62     76.67 o 
 -11  16   6     4375.07     4642.52     92.20 o 
 -10  16   6       34.52       33.52     77.37 o 
  -9  16   6      642.44      690.67     59.93 o 
  -8  16   6     2133.90     2265.11     68.43 o 
  -7  16   6     1038.72     1060.05     60.90 o 
  -6  16   6       67.11       22.55     54.62 o 
  -5  16   6     6323.91     6599.41     76.47 o 
  -4  16   6      748.34      786.47     43.49 o 
  -3  16   6     1807.82     1762.85     47.74 o 
  -2  16   6     1824.24     1891.79     47.63 o 
  -1  16   6      307.46      233.47     41.83 o 
   0  16   6     3397.55     3345.76     54.69 o 
   1  16   6      740.23      804.81     40.95 o 
   2  16   6     1790.59     1912.49     46.86 o 
   3  16   6     3056.11     3085.79     64.83 o 
   4  16   6      570.26      587.87     53.51 o 
   5  16   6     1050.18      998.75     54.69 o 
   6  16   6     2657.53     2590.42     64.92 o 
   7  16   6     3316.83     3550.47     78.10 o 
   8  16   6     1798.79     2022.81    109.23 o 
   9  16   6      709.66      569.71    102.05 o 
  10  16   6      486.99      410.03    115.71 o 
  11  16   6     1894.30     2046.97    121.85 o 
 -11  17   6      123.91       86.85     52.66 o 
 -10  17   6       70.82       93.60     68.80 o 
  -9  17   6     5865.93     5984.48     96.33 o 
  -8  17   6      834.19      865.92     62.70 o 
  -7  17   6     2144.65     2295.55     69.68 o 
  -6  17   6      179.80      174.85     54.47 o 
  -5  17   6     1257.15     1225.09     50.73 o 
  -4  17   6       74.81       63.70     31.98 o 
  -3  17   6     2377.43     2571.84     53.72 o 
  -2  17   6      378.13      352.01     43.87 o 
  -1  17   6     4922.74     4982.82     85.19 o 
   0  17   6      149.85       90.31     44.87 o 
   1  17   6     4477.16     4504.84     68.98 o 
   2  17   6      641.48      620.11     41.94 o 
   3  17   6      791.10      815.81     44.31 o 
   4  17   6     1084.00     1067.27     55.49 o 
   5  17   6     1763.74     1864.55     62.28 o 
   6  17   6     1429.71     1503.25     75.81 o 
   7  17   6      666.56      758.08     98.49 o 
   8  17   6      129.28       95.56     80.49 o 
   9  17   6      302.89      270.78    107.14 o 
  10  17   6      193.27        6.83    113.87 o 
 -10  18   6      342.48      358.04     64.93 o 
  -9  18   6      760.61      645.03     67.30 o 
  -8  18   6     3188.44     2997.42     80.25 o 
  -7  18   6       42.92       34.97    159.42 o 
  -6  18   6      410.47      343.11     50.55 o 
  -5  18   6     2128.82     2254.27     80.51 o 
  -4  18   6     1276.56     1253.64     50.70 o 
  -3  18   6      813.76      859.26     46.16 o 
  -2  18   6      179.61      116.71     42.83 o 
  -1  18   6      359.60      322.61     41.80 o 
   0  18   6      916.32      889.35     46.37 o 
   1  18   6     1061.06     1133.65     47.05 o 
   2  18   6      400.18      408.94     43.23 o 
   3  18   6      962.57      963.39     46.94 o 
   4  18   6      208.72      139.74     86.29 o 
   5  18   6     2471.16     2672.86     70.04 o 
   6  18   6     1315.06     1271.36    103.86 o 
   7  18   6      751.22      836.11     99.21 o 
   8  18   6      412.23      322.44     94.86 o 
   9  18   6      382.04      380.43    107.39 o 
  -9  19   6     3449.03     3661.30     90.02 o 
  -8  19   6      246.83      175.06     64.83 o 
  -7  19   6     1499.29     1605.71     69.91 o 
  -6  19   6     1146.76     1168.81     56.50 o 
  -5  19   6      844.99      769.68     51.25 o 
  -4  19   6       22.07       13.91     32.46 o 
  -3  19   6      410.68      449.18     49.32 o 
  -2  19   6       22.78       32.83     38.76 o 
  -1  19   6     5434.11     5209.91     71.14 o 
   0  19   6      269.22      236.18     46.01 o 
   1  19   6     4855.85     4602.79     66.69 o 
   2  19   6      687.89      696.16     47.87 o 
   3  19   6      271.74      307.02     46.56 o 
   4  19   6      796.55      734.46     49.05 o 
   5  19   6     2407.80     2364.86     71.59 o 
   6  19   6     1104.52     1224.81    105.71 o 
   7  19   6      349.76      309.37     90.03 o 
   8  19   6      497.36      622.93    110.95 o 
  -8  20   6      156.07      109.68     97.70 o 
  -7  20   6      104.59       18.21     55.47 o 
  -6  20   6      389.27      363.98     55.13 o 
  -5  20   6     2767.25     2708.81     64.99 o 
  -4  20   6      171.11       92.97     73.10 o 
  -3  20   6     3927.77     3841.69     68.25 o 
  -2  20   6      467.16      460.23     49.32 o 
  -1  20   6     1133.87     1295.85     63.76 o 
   0  20   6      266.21      287.46     52.26 o 
   1  20   6       38.53        0.99     12.18 o 
   2  20   6       41.21       12.77     25.37 o 
   3  20   6     4962.05     4850.79     70.98 o 
   4  20   6      344.43      330.50     48.41 o 
   5  20   6     2204.47     2436.47     79.85 o 
   6  20   6      460.49      482.50     97.18 o 
   7  20   6       47.75       99.11     77.45 o 
  -7  21   6     1097.44     1137.33     63.63 o 
  -6  21   6      392.38      311.01     61.96 o 
  -5  21   6      248.82      328.17     54.35 o 
  -4  21   6      127.15      115.68     54.22 o 
  -3  21   6      483.68      415.42     52.10 o 
  -2  21   6      476.39      551.27     53.32 o 
  -1  21   6     7818.58     7734.86    140.10 o 
   0  21   6       34.87       43.07     59.94 o 
   1  21   6     1627.34     1555.24     58.22 o 
   2  21   6      486.74      462.79     51.94 o 
   3  21   6      500.93      564.86     51.86 o 
   4  21   6      459.35      435.66     66.76 o 
   5  21   6      286.82      355.46     66.56 o 
   6  21   6     1274.34     1329.54     77.05 o 
  -5  22   6     1822.81     1872.76     66.34 o 
  -4  22   6      972.21     1106.41     62.38 o 
  -3  22   6     1962.90     1737.52     63.71 o 
  -2  22   6      480.71      453.70     56.70 o 
  -1  22   6      628.27      720.01     53.18 o 
   0  22   6      131.06      122.95     56.38 o 
   1  22   6       58.05       69.52    134.98 o 
   2  22   6      435.10      276.68     55.11 o 
   3  22   6     2879.74     3009.15     87.43 o 
   4  22   6       24.91        0.00     30.02 o 
  -1  23   6     4188.71     4185.45     77.38 o 
   0  23   6      199.64      227.31     53.07 o 
  -5 -22   7     2432.37     2642.13    129.23 o 
  -4 -22   7       42.71       26.79    192.84 o 
  -3 -22   7     1335.65     1471.54    117.30 o 
  -2 -22   7       18.68       26.60    312.63 o 
  -7 -21   7      732.73      810.95    108.23 o 
  -6 -21   7      282.60      233.26     92.06 o 
  -5 -21   7      195.44       76.73    217.03 o 
  -4 -21   7      115.23       85.39    151.50 o 
  -3 -21   7      438.41      409.93     94.22 o 
  -2 -21   7      231.69      229.11     95.20 o 
  -8 -20   7      143.07      137.54    100.89 o 
  -7 -20   7      749.26      754.87     99.78 o 
  -6 -20   7       46.46        0.00     59.69 o 
  -5 -20   7     2342.21     2256.44    111.68 o 
  -4 -20   7      115.93       51.74    592.14 o 
  -3 -20   7     3163.51     3075.03    118.65 o 
  -2 -20   7     1881.27     1799.69    106.26 o 
  -9 -19   7     1783.90     1787.89    112.85 o 
  -8 -19   7      982.64      783.92    102.76 o 
  -7 -19   7     2327.60     2462.90    117.17 o 
  -6 -19   7     1255.91     1184.73    102.87 o 
  -5 -19   7      566.11      629.66     93.22 o 
  -4 -19   7      373.27      239.70     92.78 o 
  -3 -19   7      423.64      348.60     97.31 o 
  -2 -19   7     1091.14     1080.12     95.60 o 
   8 -19   7        9.09       40.03     59.00 o 
 -10 -18   7      308.43      522.17     95.03 o 
  -9 -18   7      733.28      721.23     95.26 o 
  -8 -18   7     1190.29     1447.72    103.75 o 
  -7 -18   7      904.60      974.20     95.62 o 
  -6 -18   7      434.05      404.49     95.90 o 
  -5 -18   7     2613.36     2727.87    110.91 o 
  -4 -18   7      504.53      514.13     85.16 o 
  -2 -18   7     1316.71     1326.88     96.14 o 
   6 -18   7     1825.79     1766.95     86.03 o 
   7 -18   7      249.66      266.88     82.75 o 
   8 -18   7       36.80       62.90     70.92 o 
   9 -18   7      122.20      113.94    102.68 o 
 -11 -17   7      462.20      565.91     63.53 o 
 -10 -17   7      420.55      421.46     63.49 o 
  -9 -17   7     1480.35     1576.53     89.43 o 
  -8 -17   7      176.63      182.82     57.91 o 
  -7 -17   7      738.08      937.17     88.70 o 
  -6 -17   7     2134.86     2236.02    100.42 o 
  -5 -17   7     1009.66     1070.34     87.18 o 
  -4 -17   7     1429.00     1445.57     96.61 o 
  -3 -17   7      362.80      192.54    110.77 o 
  -2 -17   7      229.33      180.97    100.16 o 
   3 -17   7     1325.09     1358.06     65.27 o 
   4 -17   7      381.53      373.29     61.12 o 
   5 -17   7     5040.12     5370.44    102.66 o 
   6 -17   7     1969.35     1968.79     84.01 o 
   7 -17   7     2242.42     2239.36     93.28 o 
   8 -17   7       56.74        4.10     10.38 o 
   9 -17   7       88.42        0.00    237.03 o 
  10 -17   7      718.11      763.29     95.84 o 
 -12 -16   7      194.48      230.18     84.84 o 
 -11 -16   7    14398.19    14737.27    134.53 o 
 -10 -16   7      194.80      181.77     65.58 o 
  -9 -16   7     1625.57     1499.08     96.86 o 
  -8 -16   7      122.02      110.93     52.26 o 
  -7 -16   7     2875.25     3222.48     77.07 o 
  -6 -16   7      329.68      362.74     46.30 o 
  -4 -16   7      640.00      435.85     82.74 o 
  -3 -16   7     3064.05     2925.03    103.84 o 
  -2 -16   7      400.90      343.03     84.89 o 
   1 -16   7    11544.68    12210.49    107.87 o 
   2 -16   7      250.32      201.11     52.35 o 
   3 -16   7     2915.65     2973.68     74.21 o 
   4 -16   7      902.11      748.60     63.28 o 
   5 -16   7     1681.58     1609.18     74.71 o 
   6 -16   7      283.38      208.89     71.98 o 
   7 -16   7      601.86      873.04     81.13 o 
   8 -16   7      769.50      755.60     58.48 o 
   9 -16   7      260.69      316.44     87.16 o 
  10 -16   7       80.73       55.45     80.99 o 
  11 -16   7      830.76      779.49    104.42 o 
 -13 -15   7      312.77      363.73     69.28 o 
 -12 -15   7      447.79      353.65     67.92 o 
 -11 -15   7      406.13      412.04     62.89 o 
 -10 -15   7      533.75      569.80     63.07 o 
  -9 -15   7     2908.87     3081.66    134.04 o 
  -8 -15   7       37.51        1.09     32.12 o 
  -7 -15   7     1543.27     1698.25     58.52 o 
  -6 -15   7      362.93      350.95     51.38 o 
  -4 -15   7     1135.41     1040.39     87.51 o 
  -3 -15   7      958.59      780.82     74.47 o 
  -2 -15   7      515.82      543.70     37.44 o 
  -1 -15   7     1467.95     1415.79     50.31 o 
   0 -15   7      607.02      610.39     46.86 o 
   1 -15   7     1909.05     1858.96     58.73 o 
   2 -15   7     7538.84     7485.55     93.16 o 
   3 -15   7     3300.05     3401.95     77.29 o 
   4 -15   7     6613.89     6921.63    103.59 o 
   5 -15   7     1637.09     1630.03     74.75 o 
   6 -15   7     3466.21     3667.86     95.39 o 
   7 -15   7     4226.08     4308.53    106.13 o 
   8 -15   7     1440.72     1396.25     55.89 o 
   9 -15   7      294.74      288.71     84.16 o 
  10 -15   7     1883.19     2012.83    105.82 o 
  11 -15   7     2078.03     2304.97    113.90 o 
 -13 -14   7     1273.79     1272.79     73.42 o 
 -12 -14   7      667.44      662.77     66.66 o 
 -11 -14   7     7136.78     6890.77     97.73 o 
 -10 -14   7      207.62      127.18     55.86 o 
  -9 -14   7      847.57      901.43     64.61 o 
  -8 -14   7     1610.40     1723.69     58.96 o 
  -7 -14   7       29.48        0.00     49.11 o 
  -6 -14   7      925.82      821.35     48.79 o 
  -5 -14   7    17755.85    18309.73    108.56 o 
  -4 -14   7      663.17      597.39     75.95 o 
  -3 -14   7     6924.36     6683.51    156.84 o 
  -2 -14   7       44.63       50.61     79.61 o 
  -1 -14   7       21.43       39.00     46.89 o 
   0 -14   7      437.71      431.16     44.17 o 
   1 -14   7      498.80      519.11     48.84 o 
   2 -14   7      751.44      811.54     53.62 o 
   3 -14   7     4365.58     4329.27     82.02 o 
   4 -14   7      500.99      475.44     55.31 o 
   5 -14   7     1429.08     1485.62     76.06 o 
   6 -14   7      337.20      414.76     60.86 o 
   7 -14   7     2264.90     2376.65     86.60 o 
   8 -14   7      491.46      540.09     49.72 o 
   9 -14   7      415.60      478.52     86.29 o 
  10 -14   7       79.77       94.00     86.93 o 
  11 -14   7     3619.39     3704.89    125.47 o 
  12 -14   7       25.99       42.97     75.60 o 
 -14 -13   7        0.27       22.82     94.52 o 
 -13 -13   7      113.15      140.83     63.91 o 
 -12 -13   7     1879.69     2110.64     75.55 o 
 -11 -13   7       42.50       52.88     39.46 o 
 -10 -13   7     2153.39     2052.93     67.78 o 
  -9 -13   7      532.31      536.93     57.02 o 
  -8 -13   7      845.72      763.52     51.68 o 
  -7 -13   7      716.33      635.91     48.48 o 
  -6 -13   7     5196.21     5305.43    111.82 o 
  -5 -13   7     1639.42     1566.80     50.68 o 
  -4 -13   7     3261.82     3222.08     89.47 o 
  -3 -13   7     3302.12     3266.64     88.19 o 
  -2 -13   7     1801.88     1576.46     50.37 o 
  -1 -13   7     7713.65     7823.97     78.94 o 
   1 -13   7     3437.51     3535.82     66.03 o 
   2 -13   7     3123.57     3243.13     67.08 o 
   3 -13   7     5065.00     5111.74     84.29 o 
   5 -13   7     5159.39     5116.55     95.97 o 
   6 -13   7     1930.08     1765.49     77.81 o 
   7 -13   7     5486.14     5665.11    112.38 o 
   8 -13   7     2191.15     2174.30     77.32 o 
   9 -13   7      306.78      388.24     80.25 o 
  10 -13   7      756.38      738.08     92.20 o 
  11 -13   7     5522.05     5739.98    139.76 o 
  12 -13   7     1449.12     1252.88    107.12 o 
 -14 -12   7      259.26      238.83     62.95 o 
 -13 -12   7     2693.69     2770.43     80.26 o 
 -12 -12   7      381.12      473.49     62.41 o 
 -11 -12   7     3092.51     2943.93    106.28 o 
 -10 -12   7      263.03      327.53     66.79 o 
  -9 -12   7     1391.63     1271.02     73.92 o 
  -8 -12   7       36.98        0.79     49.67 o 
  -7 -12   7     3749.66     3608.42    124.64 o 
  -6 -12   7      309.87      310.64     41.69 o 
  -5 -12   7    15532.65    15786.03     97.77 o 
  -4 -12   7     1410.53     1600.64     73.16 o 
  -2 -12   7      848.68      826.73     61.10 o 
  -1 -12   7      173.12      186.80     36.43 o 
   0 -12   7      397.35      415.14     42.45 o 
   1 -12   7     1262.42     1313.19     50.40 o 
   2 -12   7     1403.66     1526.62     55.95 o 
   3 -12   7     5740.39     5472.44     83.59 o 
   4 -12   7      206.87      196.30     49.64 o 
   5 -12   7     5875.58     6021.76     98.22 o 
   6 -12   7      341.85      311.08     66.13 o 
   7 -12   7     3609.56     3359.12     94.86 o 
   8 -12   7       24.08        0.00     35.32 o 
   9 -12   7     1669.42     1778.25     91.41 o 
  10 -12   7      927.16      931.19     89.33 o 
  11 -12   7      745.04      772.67     93.20 o 
  12 -12   7       12.44       78.01     79.54 o 
  13 -12   7      464.98      497.87    102.79 o 
 -15 -11   7     1136.52     1180.18     75.25 o 
 -14 -11   7      301.01      237.10     68.67 o 
 -13 -11   7      291.70      263.05     60.08 o 
 -12 -11   7      570.71      512.56     61.18 o 
 -11 -11   7       34.73      106.51     48.06 o 
 -10 -11   7     3900.62     3797.92     73.60 o 
  -9 -11   7      509.61      537.45     52.42 o 
  -8 -11   7     1483.25     1567.93     70.41 o 
  -7 -11   7     1485.37     1579.92     50.01 o 
  -6 -11   7     6760.76     6190.11     68.67 o 
  -5 -11   7     1820.40     1836.32     63.18 o 
  -4 -11   7    16342.58    16363.50    148.92 o 
  -3 -11   7     9318.44     9010.47    113.50 o 
  -1 -11   7     1147.29      955.64     40.66 o 
   0 -11   7     1381.99     1304.55     46.31 o 
   1 -11   7     1977.95     1897.74     53.01 o 
   2 -11   7     9521.19     9794.15     97.49 o 
   3 -11   7     2204.92     2028.55     61.10 o 
   4 -11   7     2635.04     2477.26     67.91 o 
   5 -11   7     1465.87     1394.66     63.38 o 
   6 -11   7     1400.85     1349.32     71.26 o 
   7 -11   7     1665.08     1776.68     77.47 o 
   8 -11   7     2652.61     2583.62     56.03 o 
   9 -11   7     1184.59     1385.35     82.46 o 
  11 -11   7     3278.16     3260.75    113.81 o 
  12 -11   7     3315.60     3130.93    120.60 o 
  13 -11   7     1153.14     1276.72    106.56 o 
 -15 -10   7     1475.35     1547.98     78.09 o 
 -14 -10   7      307.29      328.70     58.06 o 
 -13 -10   7     1639.34     1804.51     70.07 o 
 -12 -10   7     1119.92     1040.82     59.41 o 
 -11 -10   7     4718.55     4730.66     79.84 o 
 -10 -10   7      283.56      294.75     50.16 o 
  -9 -10   7      347.96      326.11     47.12 o 
  -8 -10   7      841.92      883.79     46.97 o 
  -7 -10   7      305.76      272.35     55.07 o 
  -6 -10   7     1899.55     1763.32     45.63 o 
  -5 -10   7      246.18      181.89     42.85 o 
  -4 -10   7      849.39      962.81     36.41 o 
  -3 -10   7    74087.16    78421.19    289.95 o 
  -2 -10   7     2446.46     2678.60     71.23 o 
  -1 -10   7     1241.28     1502.83     58.77 o 
   0 -10   7     2183.13     1971.84     49.05 o 
   2 -10   7      331.74      357.55     44.17 o 
   3 -10   7      500.50      429.77     47.61 o 
   4 -10   7       44.92       72.34     37.98 o 
   5 -10   7      523.90      571.73     57.63 o 
   6 -10   7      753.73      736.86     62.65 o 
   7 -10   7      738.75      768.84     71.31 o 
   8 -10   7     1378.32     1295.89     45.72 o 
   9 -10   7     5394.02     5339.63    114.10 o 
  10 -10   7     4495.05     4378.88    113.44 o 
  11 -10   7      297.69      240.18     89.07 o 
  12 -10   7      971.97      931.36     98.53 o 
  13 -10   7     1212.30     1185.65    105.61 o 
  14 -10   7      290.33      385.67    116.51 o 
 -15  -9   7      324.79      400.90     69.22 o 
 -14  -9   7     1835.34     1786.50     73.62 o 
 -13  -9   7      882.93      883.10     60.77 o 
 -12  -9   7     2251.49     2251.21     68.48 o 
 -11  -9   7      491.25      531.59     53.24 o 
 -10  -9   7      550.94      575.24     50.76 o 
  -9  -9   7      379.81      363.88     46.88 o 
  -8  -9   7      552.69      627.15     44.45 o 
  -7  -9   7       23.68       32.47     35.82 o 
  -6  -9   7     2181.69     2022.26     47.03 o 
  -5  -9   7      314.47      245.55     34.89 o 
  -4  -9   7   116653.30   130151.50    302.85 o 
  -3  -9   7     2137.55     2343.34     65.69 o 
  -1  -9   7     3295.15     3310.64     70.59 o 
   0  -9   7     1797.00     1869.84     49.59 o 
   1  -9   7      105.16      248.11     34.29 o 
   3  -9   7     3610.60     3633.11     69.67 o 
   4  -9   7    11882.06    10818.82    110.55 o 
   5  -9   7     1022.04     1092.11     59.51 o 
   6  -9   7     2262.76     2235.80     73.41 o 
   7  -9   7     1826.99     1850.26     73.07 o 
   8  -9   7     4460.29     4144.56     58.88 o 
   9  -9   7     2348.88     2237.96     90.41 o 
  10  -9   7     2772.58     2804.25    100.27 o 
  11  -9   7     3390.64     3493.22    112.54 o 
  13  -9   7      809.62      876.35    106.31 o 
  14  -9   7     1297.74     1213.96    115.94 o 
 -16  -8   7     1044.76      902.58    114.02 o 
 -15  -8   7      975.45      876.31     96.09 o 
 -14  -8   7      638.56      657.14     62.16 o 
 -13  -8   7     3483.97     3420.98     78.39 o 
 -12  -8   7      422.52      441.49    118.18 o 
 -11  -8   7     6845.48     6944.29     87.49 o 
 -10  -8   7       67.33       93.15     45.83 o 
  -9  -8   7     1544.98     1602.87     52.40 o 
  -8  -8   7      283.21      267.67     43.88 o 
  -7  -8   7     5769.49     5735.23     66.16 o 
  -6  -8   7     1382.64     1457.90     42.94 o 
  -5  -8   7    11166.67    12118.05    115.06 o 
  -4  -8   7      946.23      884.45     52.40 o 
  -3  -8   7    21292.01    22236.97    147.20 o 
  -2  -8   7     1427.95     1421.55     56.23 o 
  -1  -8   7     6417.21     7784.19     90.50 o 
   0  -8   7     4087.16     4541.47    120.15 o 
   2  -8   7      680.64      916.06     48.79 o 
   3  -8   7    18447.47    19240.10    132.45 o 
   5  -8   7     5063.60     4777.73     84.86 o 
   6  -8   7      779.70      820.61     60.88 o 
   7  -8   7     2037.99     2205.08     55.94 o 
   8  -8   7     1776.44     1678.17     42.12 o 
   9  -8   7     3627.54     3696.51    102.03 o 
  10  -8   7     2906.98     2771.64     97.19 o 
  11  -8   7     1338.10     1387.53     91.51 o 
  12  -8   7      320.70      333.37     90.32 o 
  13  -8   7     1502.00     1652.22    110.97 o 
  14  -8   7        6.98        0.00     39.22 o 
 -16  -7   7      809.02      658.09    108.46 o 
 -15  -7   7      162.17      220.77     65.59 o 
 -14  -7   7     3845.37     3700.08     83.35 o 
 -13  -7   7     1034.41     1091.80     80.53 o 
 -12  -7   7     8562.11     8589.37    128.17 o 
 -11  -7   7      326.43      288.74     52.93 o 
 -10  -7   7     9934.32    10151.69    147.11 o 
  -9  -7   7      590.99      698.96     44.97 o 
  -8  -7   7      575.63      586.60     41.33 o 
  -7  -7   7        7.76       40.72     38.52 o 
  -6  -7   7     2755.41     2664.86     48.09 o 
  -5  -7   7      114.60       39.80     52.18 o 
  -4  -7   7    51822.54    55745.42    228.41 o 
  -3  -7   7     3951.97     3725.67     71.80 o 
  -1  -7   7     2277.92     2137.78     58.08 o 
   1  -7   7      117.21      131.01     35.82 o 
   2  -7   7    12665.92    12116.21    102.44 o 
   3  -7   7     9883.53    10049.04     99.24 o 
   4  -7   7    13600.81    13844.96    118.03 o 
   5  -7   7      333.83      317.08     51.74 o 
   6  -7   7     4066.58     4364.57     85.97 o 
   7  -7   7     1526.19     1386.93     36.29 o 
   8  -7   7     6715.49     6765.62    325.14 o 
   9  -7   7     4684.89     4372.73    105.17 o 
  11  -7   7     1423.30     1485.81     89.62 o 
  13  -7   7      670.39      645.23     94.25 o 
  14  -7   7     1309.21     1062.08    110.06 o 
  15  -7   7     2818.34     2927.19    131.71 o 
 -16  -6   7      761.23      692.01    107.95 o 
 -15  -6   7      342.16      229.40     63.47 o 
 -14  -6   7      655.18      849.79     93.05 o 
 -13  -6   7     6120.72     6152.34    173.94 o 
 -12  -6   7       84.70      107.08     62.02 o 
 -11  -6   7     1430.99     1481.27     57.17 o 
 -10  -6   7      409.63      345.27     45.32 o 
  -9  -6   7     1804.97     1818.50     51.43 o 
  -8  -6   7      496.76      478.28     39.74 o 
  -7  -6   7     1298.23     1356.95     42.87 o 
  -6  -6   7     1425.21     1582.26     40.72 o 
  -5  -6   7    11571.38    12480.76    211.07 o 
  -4  -6   7     6304.15     6263.08     56.30 o 
  -3  -6   7    10511.96     9896.27     95.85 o 
  -2  -6   7     4699.42     4459.69     69.97 o 
  -1  -6   7     1574.66     1927.47     51.65 o 
   0  -6   7     1334.56     1242.27     46.01 o 
   1  -6   7     1566.93     1603.45     33.64 o 
   2  -6   7     6396.52     5998.23     76.37 o 
   3  -6   7    41345.21    45769.31    192.22 o 
   4  -6   7     5694.94     5614.13     82.23 o 
   5  -6   7     2190.42     1969.42     63.77 o 
   6  -6   7     1697.15     1752.15     64.79 o 
   7  -6   7      376.90      329.37     27.72 o 
   8  -6   7     1416.51     1459.90     35.40 o 
  10  -6   7     1884.87     1826.12     88.56 o 
  11  -6   7      723.43      714.09     85.27 o 
  12  -6   7      468.64      459.22     82.06 o 
  13  -6   7      159.17      188.66     95.19 o 
  14  -6   7      409.45      369.80     94.03 o 
  15  -6   7      249.72      224.21    102.46 o 
 -16  -5   7      713.72      599.79    103.06 o 
 -15  -5   7      250.49      393.53     60.82 o 
 -14  -5   7     2437.91     2538.19     75.63 o 
 -13  -5   7      755.56      807.63     59.02 o 
 -12  -5   7     8816.46     8944.94    120.90 o 
 -11  -5   7       63.77      108.31     54.50 o 
 -10  -5   7     3937.36     4063.23     66.64 o 
  -9  -5   7      179.02      204.07     39.96 o 
  -8  -5   7     2646.21     2740.66     51.95 o 
  -7  -5   7     2241.05     2327.87     47.16 o 
  -6  -5   7     8818.54     8177.80    173.51 o 
  -5  -5   7     2783.77     2875.45     49.30 o 
  -4  -5   7    43938.61    48262.32    261.60 o 
  -3  -5   7     1803.85     1563.77     53.50 o 
  -2  -5   7    38471.32    39728.06    163.92 o 
  -1  -5   7     1002.11      882.20     42.91 o 
   0  -5   7    11219.33    10450.08     82.14 o 
   1  -5   7     2589.13     2458.68     54.98 o 
   3  -5   7    16319.61    16212.42    117.94 o 
   4  -5   7     8532.61     8512.08     94.88 o 
   5  -5   7     7435.57     7679.56     96.67 o 
   6  -5   7     4666.66     4433.37     48.44 o 
   7  -5   7      169.45      131.76     23.54 o 
   8  -5   7     2740.97     2542.48     54.91 o 
   9  -5   7     2484.67     2332.39     84.00 o 
  10  -5   7     3768.24     3952.23    103.20 o 
  11  -5   7      374.60      374.37     79.00 o 
  12  -5   7      381.72      501.07     85.66 o 
  13  -5   7      629.85      724.21     98.10 o 
  14  -5   7      239.27      295.74     93.41 o 
  15  -5   7      812.89      835.93    107.71 o 
 -16  -4   7      211.19      202.89    130.17 o 
 -15  -4   7      688.07      717.47     62.38 o 
 -14  -4   7      800.45      943.67     60.95 o 
 -13  -4   7     4957.93     4905.26     82.23 o 
 -12  -4   7       44.04       46.42     53.69 o 
 -11  -4   7     4530.34     4487.97     72.03 o 
 -10  -4   7     1249.34     1244.81     49.27 o 
  -9  -4   7      481.45      424.99     40.29 o 
  -8  -4   7      120.81      111.12     37.26 o 
  -7  -4   7    10395.56    10473.06     77.63 o 
  -6  -4   7     5608.99     5323.55     79.28 o 
  -5  -4   7    16612.13    16101.09     83.95 o 
  -4  -4   7      211.45      142.50     13.95 o 
  -3  -4   7     1128.65     1005.44     46.49 o 
  -2  -4   7      813.33      675.41     41.33 o 
  -1  -4   7     2931.92     3759.89     58.26 o 
   0  -4   7     5565.21     5885.88     61.54 o 
   1  -4   7     8808.36     8811.73     67.85 o 
   2  -4   7      956.05      977.33     27.23 o 
   3  -4   7     1111.61     1052.52     51.56 o 
   4  -4   7     4402.99     4615.66     78.57 o 
   6  -4   7       86.28       75.29     18.85 o 
   7  -4   7      595.37      533.68     21.56 o 
   8  -4   7     2667.41     2521.16     80.53 o 
   9  -4   7      941.36      955.01     74.20 o 
  10  -4   7     3035.42     2897.97     95.75 o 
  11  -4   7     1522.94     1378.48     88.14 o 
  12  -4   7      308.25      269.44     74.25 o 
  13  -4   7     1227.54     1239.12    103.71 o 
  14  -4   7      636.81      867.12     98.55 o 
  15  -4   7      165.32       81.20    132.05 o 
 -17  -3   7      192.74      149.17    103.69 o 
 -16  -3   7      340.80      265.78    105.46 o 
 -15  -3   7      624.92      602.41     61.56 o 
 -14  -3   7     1806.56     1727.33    136.61 o 
 -13  -3   7       66.64       25.37     52.53 o 
 -12  -3   7     4254.84     4158.11     73.27 o 
 -11  -3   7     1300.61     1176.32     53.02 o 
 -10  -3   7    17039.55    16770.66    110.11 o 
  -9  -3   7      248.10      256.92     37.07 o 
  -8  -3   7     2513.35     2514.37     49.91 o 
  -7  -3   7     1166.34     1081.58     38.39 o 
  -6  -3   7     7457.46     7893.06     37.24 o 
  -5  -3   7      489.77      442.24     15.93 o 
  -4  -3   7    17869.43    18697.80    109.17 o 
  -3  -3   7     1420.81     1240.18     24.86 o 
  -2  -3   7       73.91       57.80     39.45 o 
  -1  -3   7      762.83      817.66     40.38 o 
   0  -3   7     1528.11     1509.80     39.39 o 
   1  -3   7     2542.41     2704.09     42.40 o 
   2  -3   7     2210.47     2342.84     71.88 o 
   3  -3   7     7616.35     7323.05     65.35 o 
   4  -3   7    25373.15    28129.11    362.25 o 
   5  -3   7     1743.62     1563.40     78.10 o 
   6  -3   7     6278.30     6016.91    251.52 o 
   7  -3   7      153.00      100.45     14.27 o 
   8  -3   7      958.75      778.43     29.35 o 
   9  -3   7     1309.86     1280.17     74.48 o 
  10  -3   7     5073.44     5046.86    108.95 o 
  11  -3   7     1832.60     1955.13     90.38 o 
  12  -3   7     2354.25     2432.33    100.02 o 
  13  -3   7      489.24      503.19     93.13 o 
  14  -3   7      472.17      484.66     98.92 o 
  15  -3   7      223.57      286.96     98.22 o 
 -17  -2   7     1684.14     1618.34    121.02 o 
 -16  -2   7      168.46      150.62     91.63 o 
 -15  -2   7      824.76      717.06     60.37 o 
 -14  -2   7      535.29      626.74     55.70 o 
 -13  -2   7      975.64     1021.82     58.40 o 
 -12  -2   7      214.20      229.68     55.90 o 
 -11  -2   7     8366.87     8209.41    129.71 o 
 -10  -2   7      307.21      311.63     45.63 o 
  -9  -2   7     1786.97     1818.82     48.85 o 
  -8  -2   7      895.05      918.21     29.83 o 
  -7  -2   7     3297.88     3574.63     47.51 o 
  -6  -2   7     4621.47     4405.01     48.35 o 
  -5  -2   7      837.40      679.97     19.98 o 
  -4  -2   7     2185.92     1865.46     49.07 o 
  -3  -2   7    27099.43    29433.69    320.04 o 
  -2  -2   7     3024.85     2605.97     52.48 o 
  -1  -2   7    17173.05    18262.49     96.00 o 
   0  -2   7     9062.12     8167.48     62.90 o 
   1  -2   7     1697.11     1803.74     37.27 o 
   2  -2   7     2110.18     1726.15     24.43 o 
   3  -2   7    22719.74    26070.91    224.97 o 
   4  -2   7    12764.25    12174.62    380.12 o 
   5  -2   7     7816.96     7998.66     65.27 o 
   6  -2   7     2266.84     2216.40     46.08 o 
   7  -2   7     1227.20     1132.92     62.56 o 
   9  -2   7       26.93        0.00     34.12 o 
  10  -2   7     3055.77     3090.98     94.60 o 
  12  -2   7      113.25      127.56     90.97 o 
  13  -2   7      402.81      308.63     97.81 o 
  14  -2   7       43.36       29.80     91.82 o 
  15  -2   7     1114.17     1202.52    110.55 o 
 -17  -1   7       62.13       54.39     88.86 o 
 -16  -1   7      613.82      463.39    100.02 o 
 -15  -1   7      385.90      427.26     88.95 o 
 -14  -1   7      762.54      749.83     61.16 o 
 -13  -1   7      413.77      326.09     51.26 o 
 -12  -1   7    12587.26    12681.48    106.60 o 
 -11  -1   7     1192.62     1151.16     51.52 o 
 -10  -1   7     4086.98     3891.01    114.68 o 
  -9  -1   7      125.63       96.55     26.18 o 
  -8  -1   7     2216.96     2302.35     32.32 o 
  -7  -1   7      483.84      576.98     25.63 o 
  -6  -1   7    31686.13    32386.72     81.38 o 
  -5  -1   7      640.59      676.16     21.72 o 
  -4  -1   7     9309.41     7785.60     82.61 o 
  -3  -1   7     2855.79     2501.13     32.28 o 
  -2  -1   7      314.77      459.23     25.45 o 
  -1  -1   7      590.76      562.03     36.19 o 
   0  -1   7    46528.03    48564.86     90.48 o 
   1  -1   7     5997.60     5628.00     98.10 o 
   2  -1   7      150.32      149.40     16.96 o 
   3  -1   7     7714.79     8065.59     67.09 o 
   4  -1   7    67864.55    74161.65    176.06 o 
   5  -1   7      789.78      652.29     35.03 o 
   6  -1   7     2364.12     2548.51     64.17 o 
   7  -1   7     1684.84     1562.26     44.51 o 
   8  -1   7     7261.61     7001.77    165.77 o 
   9  -1   7     1711.86     1606.54     53.90 o 
  12  -1   7     1889.10     1863.02     94.81 o 
  13  -1   7      814.20      864.84     91.17 o 
  14  -1   7      793.36      759.81     97.78 o 
  15  -1   7     1251.49     1193.51    104.74 o 
 -17   0   7      217.84      179.20    100.63 o 
 -16   0   7      392.25      163.07    117.57 o 
 -15   0   7       96.02      156.84     91.51 o 
 -14   0   7       22.53        0.00     48.53 o 
 -13   0   7       52.68       30.56     72.51 o 
 -12   0   7     7484.75     7698.28     88.17 o 
 -11   0   7       59.23        8.98     34.66 o 
 -10   0   7      691.18      649.36     29.63 o 
  -9   0   7     1330.30     1327.82     54.20 o 
  -8   0   7        4.45        0.00     17.77 o 
  -7   0   7     2695.40     2608.79     41.36 o 
  -6   0   7       18.02       21.92     13.05 o 
  -5   0   7     3473.18     3426.92     38.01 o 
  -4   0   7     2389.95     2104.23     40.31 o 
  -3   0   7     4395.20     4300.39     45.70 o 
  -2   0   7     8524.75     7121.36     46.59 o 
  -1   0   7    34859.15    36956.04     70.16 o 
   0   0   7      846.69      796.31     31.87 o 
   1   0   7    26664.01    30291.83     68.41 o 
   2   0   7      516.52      726.65     22.86 o 
   3   0   7     3753.47     3457.22     75.59 o 
   4   0   7    12025.80    12682.39    217.90 o 
   5   0   7    13735.02    14910.06     82.75 o 
   6   0   7      379.30      454.55    100.55 o 
   7   0   7     7149.04     6917.36     70.89 o 
   8   0   7     7891.65     7645.46    119.58 o 
   9   0   7      385.06      447.15     44.90 o 
  10   0   7     1852.08     1923.60     57.28 o 
  11   0   7        2.73        0.00     47.27 o 
  12   0   7      841.31      968.50     82.45 o 
  13   0   7      208.21      191.89     87.96 o 
  14   0   7      171.64      166.78     80.91 o 
  15   0   7      845.43      661.89    111.05 o 
 -17   1   7       50.90        0.00     74.67 o 
 -16   1   7      353.31      332.79    104.96 o 
 -15   1   7      395.86      461.11     87.38 o 
 -14   1   7      867.21      928.77     93.87 o 
 -13   1   7      336.03      284.63     75.34 o 
 -12   1   7    12893.78    12674.39    158.82 o 
 -11   1   7     1070.56      943.22     73.24 o 
 -10   1   7     4363.57     4097.14     46.47 o 
  -9   1   7      105.47      119.92     25.36 o 
  -8   1   7     2094.49     2200.16     38.92 o 
  -7   1   7      461.10      585.95     32.13 o 
  -6   1   7    30023.07    30853.37    208.18 o 
  -5   1   7      573.23      621.97     44.94 o 
  -4   1   7     8590.27     7474.12     58.98 o 
  -3   1   7     2825.85     2520.23     36.00 o 
  -2   1   7      620.21      793.29     38.61 o 
  -1   1   7      559.66      583.84     37.39 o 
   0   1   7    45312.27    47395.66    146.55 o 
   1   1   7     5692.75     5485.78     53.35 o 
   2   1   7      696.71      492.01     28.65 o 
   3   1   7     7497.08     7765.66    232.17 o 
   4   1   7    67150.02    72467.64    405.89 o 
   5   1   7      708.13      586.15     35.48 o 
   6   1   7     2582.60     2668.93     46.83 o 
   7   1   7     1466.15     1406.58     42.74 o 
   8   1   7     6922.35     6737.82     78.59 o 
   9   1   7     1585.95     1563.09     52.29 o 
  10   1   7     4052.76     4012.23     71.08 o 
  11   1   7     1584.84     1567.64     60.26 o 
  12   1   7     2171.49     2053.85     83.77 o 
  13   1   7     1033.03     1059.43     94.30 o 
  14   1   7      790.39      731.26     97.75 o 
  15   1   7     1182.31     1043.66    101.81 o 
 -17   2   7     1794.53     1726.45    114.60 o 
 -16   2   7      202.89      178.40     76.01 o 
 -15   2   7      787.27      820.57     92.91 o 
 -14   2   7      566.18      740.17     85.21 o 
 -13   2   7     1112.26     1186.77     87.58 o 
 -12   2   7      183.39       45.72    425.53 o 
 -11   2   7     8375.97     8313.80     77.52 o
[truncated: 780,302 more chars]
